# Supplementary material for: Dichloridobis[5-nitro-1-trimethyl­silyl­methyl-1H-benzimidazole-κN 3]cobalt(II) N,N-dimethyl­formamide solvate
Source: Acta Crystallogr Sect E Struct Rep Online. 2010 Feb 6;66(Pt 3):m253–4. doi: 10.1107/S1600536810003922 (PMC2983604; doi:10.1107/S1600536810003922)
Supplement: Supplementary file 2 [file e-66-0m253-Isup2.hkl]

#
# h,k,l, Fc-squared, Fo-squared, sigma(Fo-squared) and status flag
#
data_I
_shelx_title ' NS-78 in P-1'
_shelx_refln_list_code          4
_shelx_F_calc_maximum      175.48
_exptl_crystal_F_000       730.00
_reflns_d_resolution_high  0.7238
 
loop_
 _symmetry_equiv_pos_as_xyz
 'x, y, z'
 '-x, -y, -z'
 
_cell_length_a     9.8982
_cell_length_b    11.6936
_cell_length_c    15.9293
_cell_angle_alpha 106.041
_cell_angle_beta  107.408
_cell_angle_gamma  99.040
 
_shelx_F_squared_multiplier     1.000
 
loop_
 _refln_index_h
 _refln_index_k
 _refln_index_l
 _refln_F_squared_calc
 _refln_F_squared_meas
 _refln_F_squared_sigma
 _refln_observed_status
   1   0   0     2532.37     2610.48     29.75 o
   2   0   0    18170.80    18065.89    173.87 o
   3   0   0     6604.05     6552.44     69.84 o
   4   0   0        3.40       19.87     10.41 o
   5   0   0     3019.86     3136.55     42.09 o
   6   0   0     1744.83     1788.21     43.62 o
   7   0   0      754.47      810.57     42.10 o
   8   0   0      132.31      155.55     28.36 o
   9   0   0      118.68      123.02     32.50 o
  10   0   0       80.79      174.90     77.36 o
  11   0   0        6.35       16.07     38.74 o
  12   0   0       50.71       30.02     42.89 o
 -12   1   0        4.86      -10.66     72.42 o
 -11   1   0      486.23      492.18     62.98 o
 -10   1   0       18.81       47.28     36.88 o
  -9   1   0      248.15      156.77     30.24 o
  -8   1   0      335.11      373.61     35.17 o
  -7   1   0     1267.53     1171.77     49.30 o
  -6   1   0     1959.19     1904.77     39.39 o
  -5   1   0      126.06      178.96     13.54 o
  -4   1   0       11.03        5.50      8.84 o
  -3   1   0     5299.63     5309.36     54.84 o
  -2   1   0    13179.89    12892.72    139.40 o
  -1   1   0      648.04      708.17     21.43 o
   0   1   0      103.51      105.89      4.66 o
   1   1   0     1547.72     1366.22     37.06 o
   2   1   0      312.76      327.71     13.71 o
   3   1   0     2056.32     2144.60     31.37 o
   4   1   0      601.88      663.98     17.73 o
   5   1   0     1977.26     1958.24     29.29 o
   6   1   0      235.32      215.99     20.23 o
   7   1   0      341.58      369.24     29.25 o
   8   1   0      112.47      142.94     32.31 o
   9   1   0      297.66      277.72     40.39 o
  10   1   0      781.36      837.05     74.12 o
  11   1   0      616.60      599.88    103.84 o
  12   1   0        4.81       21.10     78.96 o
 -12   2   0        0.35      -18.41     38.22 o
 -11   2   0       56.92       66.26     41.62 o
 -10   2   0       26.39       77.16     37.93 o
  -9   2   0     2016.28     2246.47    117.59 o
  -8   2   0        3.05      -17.63     18.88 o
  -7   2   0     1433.72     1480.61     49.40 o
  -6   2   0     2989.98     3015.57     40.63 o
  -5   2   0      401.92      402.17     16.02 o
  -4   2   0     2104.55     2165.21     32.39 o
  -3   2   0      445.13      509.14     16.17 o
  -2   2   0       23.19        4.84     10.37 o
  -1   2   0      195.85      200.23     13.18 o
   0   2   0     5604.56     5439.08     63.24 o
   1   2   0     5852.82     5908.45     59.95 o
   2   2   0     1605.91     1628.00     40.18 o
   3   2   0     4700.19     4530.88     56.49 o
   4   2   0        3.29       25.62     11.71 o
   5   2   0      951.68      948.23     25.69 o
   6   2   0      249.79      291.72     25.35 o
   7   2   0      765.53      736.08     49.52 o
   8   2   0      393.17      329.69     39.43 o
   9   2   0      151.60      123.94     35.03 o
  10   2   0        3.75       70.31     40.38 o
  11   2   0       14.68      -13.61     37.33 o
  12   2   0      540.45      546.29     72.41 o
 -13   3   0       65.61       72.10     72.42 o
 -12   3   0       11.88       16.41     42.14 o
 -11   3   0      894.85      770.94     72.31 o
 -10   3   0      152.11      153.70     34.84 o
  -9   3   0      555.49      614.30     50.36 o
  -8   3   0      539.44      545.50     43.74 o
  -7   3   0      187.50      214.36     26.19 o
  -6   3   0      125.24      190.24     14.48 o
  -5   3   0       84.81       61.28     11.84 o
  -4   3   0     3063.08     2881.27     40.78 o
  -3   3   0     1369.36     1317.47     25.51 o
  -2   3   0     1716.65     1751.12     25.28 o
  -1   3   0     8744.48     7951.70     65.23 o
   0   3   0     2953.32     3085.43     34.91 o
   1   3   0     1876.30     1864.80     23.84 o
   2   3   0      987.37     1153.27     25.77 o
   3   3   0      748.11      865.96     28.85 o
   4   3   0     4468.28     4482.76     62.20 o
   5   3   0      923.30      978.27     32.44 o
   6   3   0       14.58      -20.92     20.92 o
   7   3   0        1.16      -15.03     23.65 o
   8   3   0      196.13      174.76     36.03 o
   9   3   0       43.76       58.77     34.65 o
  10   3   0      736.98      837.85    121.39 o
  11   3   0       28.53       12.26     40.58 o
 -13   4   0       10.49        2.88     44.95 o
 -12   4   0      442.76      383.36     62.08 o
 -11   4   0        8.78        2.45     36.30 o
 -10   4   0      233.89      284.30     63.78 o
  -9   4   0      141.79      168.53     33.81 o
  -8   4   0      613.91      599.15     47.38 o
  -7   4   0      490.74      460.08     33.72 o
  -6   4   0     2241.33     2074.90     38.71 o
  -5   4   0      225.51      230.65     15.90 o
  -4   4   0      476.40      521.70     22.80 o
  -3   4   0     8281.13     8040.80     75.96 o
  -2   4   0      248.09      314.08     12.61 o
  -1   4   0       32.30       17.59      6.40 o
   0   4   0      201.58      242.40     10.84 o
   1   4   0      681.26      784.73     18.74 o
   2   4   0     3713.74     3376.29     40.45 o
   3   4   0     2520.27     2536.41     33.35 o
   4   4   0      256.18      227.10     21.10 o
   5   4   0      416.42      374.56     27.24 o
   6   4   0        2.08       13.78     23.21 o
   7   4   0      776.87      810.50     60.35 o
   8   4   0      810.03      755.84     75.02 o
   9   4   0       96.48      106.41     35.01 o
  10   4   0      202.31      180.14     48.05 o
  11   4   0        0.66       59.66     77.52 o
 -12   5   0        2.72        7.17     41.56 o
 -11   5   0       17.88      -28.96     35.42 o
 -10   5   0      282.90      284.56     41.97 o
  -9   5   0     1141.12     1125.01     78.62 o
  -8   5   0     1099.17     1071.20     60.23 o
  -7   5   0       18.68       51.18     28.28 o
  -6   5   0       69.90       67.94     14.00 o
  -5   5   0     8855.45     8846.21     89.55 o
  -4   5   0     3981.63     3906.36     62.99 o
  -2   5   0      572.74      636.75     20.73 o
  -1   5   0        2.02       -0.86      9.23 o
   0   5   0      886.63      892.15     21.24 o
   1   5   0      846.76      798.77     21.35 o
   2   5   0      175.89      210.40     14.05 o
   3   5   0      133.28      136.46     13.17 o
   4   5   0       15.81       -2.67     13.85 o
   5   5   0      194.28      173.51     30.44 o
   6   5   0      597.93      675.32     50.67 o
   7   5   0      101.19      107.91     31.50 o
   8   5   0       52.93       87.21     33.26 o
   9   5   0        0.74      -15.25     41.94 o
  10   5   0        4.63      -60.93     60.93 o
 -12   6   0      499.20      605.96     69.30 o
 -11   6   0        0.90       33.81     31.76 o
 -10   6   0       70.41       99.11     34.54 o
  -9   6   0      340.14      352.55     51.14 o
  -8   6   0      181.70      122.28     29.94 o
  -7   6   0     1554.17     1496.36     72.52 o
  -6   6   0     1456.83     1515.62     49.24 o
  -5   6   0      255.08      237.32     18.67 o
  -4   6   0     1149.12     1094.37     24.53 o
  -3   6   0      137.16      158.12     13.31 o
  -2   6   0     1313.83     1358.59     27.83 o
  -1   6   0     1012.95      927.38     22.88 o
   0   6   0     3450.32     3432.83     41.85 o
   1   6   0      345.37      372.69     16.44 o
   2   6   0       28.02       31.50     10.32 o
   3   6   0       10.57       45.72     14.48 o
   4   6   0     1054.70      990.35     42.10 o
   5   6   0     1605.89     1556.27     87.47 o
   6   6   0     1562.97     1641.37     69.66 o
   7   6   0       20.77       39.39     29.90 o
   8   6   0       36.43       13.88     30.05 o
   9   6   0       84.71       65.97     69.07 o
  10   6   0       62.89      -30.94     73.37 o
 -12   7   0       37.22       95.73     46.86 o
 -11   7   0      183.22      153.00     37.17 o
 -10   7   0      196.03      263.12     36.87 o
  -9   7   0     1084.75      956.15     61.21 o
  -8   7   0        2.60       57.04     27.74 o
  -7   7   0      699.36      613.46     47.02 o
  -6   7   0       16.37        1.52     18.98 o
  -5   7   0      522.24      575.16     29.49 o
  -4   7   0     1659.79     1685.48     42.14 o
  -3   7   0      494.84      484.63     20.35 o
  -2   7   0     7379.72     6956.28     73.81 o
  -1   7   0      153.04      175.83     12.24 o
   0   7   0      817.36      807.62     22.26 o
   1   7   0      126.41      164.67     13.93 o
   2   7   0     1071.68     1074.40     30.85 o
   3   7   0      998.26      972.35     38.18 o
   4   7   0      884.82      903.50     41.47 o
   5   7   0      124.46      111.40     47.09 o
   6   7   0      448.18      352.35     40.95 o
   7   7   0      563.75      486.78     70.30 o
   8   7   0       59.03        9.38     45.01 o
   9   7   0       15.79       -0.76     49.78 o
 -12   8   0       33.79      112.93     70.50 o
 -11   8   0      276.11      210.19     57.74 o
 -10   8   0        5.66       15.47     28.32 o
  -9   8   0      451.12      505.08     52.20 o
  -8   8   0      625.56      574.37     49.34 o
  -7   8   0        1.53      -17.81     23.51 o
  -6   8   0        0.85       39.46     22.61 o
  -5   8   0       52.23       54.04     20.22 o
  -4   8   0     1254.16     1234.26     41.46 o
  -3   8   0      111.35      124.60     19.05 o
  -2   8   0      246.98      208.30     20.89 o
  -1   8   0      495.40      512.65     24.06 o
   0   8   0       20.44       28.02     12.09 o
   1   8   0     2056.10     2058.57     42.71 o
   2   8   0       10.50       18.93     17.41 o
   3   8   0       50.62       49.66     19.78 o
   4   8   0      161.19      220.26     32.00 o
   5   8   0      590.43      573.33     67.55 o
   6   8   0     1008.98     1014.61    150.74 o
   7   8   0       84.39        4.75     54.07 o
   8   8   0       14.38        0.37     49.84 o
   9   8   0       27.73       19.78     76.56 o
 -12   9   0       57.90       47.85     67.31 o
 -11   9   0      829.63      799.12     71.58 o
 -10   9   0      501.15      431.00     53.55 o
  -9   9   0       46.35       38.58     38.45 o
  -8   9   0       45.33      -25.61     45.66 o
  -7   9   0      375.80      380.08     41.06 o
  -6   9   0      852.26      955.19     48.38 o
  -5   9   0      751.21      774.03     42.59 o
  -4   9   0      110.40       68.01     22.33 o
  -3   9   0      507.43      568.71     33.90 o
  -2   9   0      937.95     1005.32     40.49 o
  -1   9   0      246.44      260.06     43.35 o
   0   9   0      102.51      124.09     18.13 o
   1   9   0      330.48      357.17     26.45 o
   2   9   0     1010.40      941.07     50.47 o
   3   9   0     1254.51     1229.70     87.35 o
   4   9   0        0.14       20.53     43.07 o
   5   9   0      113.52       58.75     48.84 o
   6   9   0        0.92      -25.89     42.92 o
   7   9   0       35.18      -15.92     49.74 o
   8   9   0      267.39      158.32     63.48 o
 -11  10   0       21.57      -10.45     38.29 o
 -10  10   0       90.09       46.93     35.88 o
  -9  10   0        1.63      -33.25     33.25 o
  -8  10   0       77.83       93.49     67.47 o
  -7  10   0      107.75       51.12     37.10 o
  -6  10   0       79.92       39.90     35.81 o
  -5  10   0      155.15      188.75     35.74 o
  -4  10   0       16.26       -6.34     31.06 o
  -3  10   0        0.40       -1.65     28.12 o
  -2  10   0      274.90      220.13     52.33 o
  -1  10   0       97.65      103.08     28.81 o
   0  10   0     1027.18     1150.20     47.89 o
   1  10   0     1766.78     1816.47     77.33 o
   2  10   0      480.03      383.73     58.14 o
   3  10   0      167.54      207.42     53.09 o
   4  10   0       65.11       82.05     47.55 o
   5  10   0       35.10      105.78     49.13 o
   6  10   0      328.52      319.53     67.29 o
   7  10   0       44.08       17.03     55.45 o
 -11  11   0      370.10      317.16     66.68 o
 -10  11   0      380.29      238.11     50.52 o
  -9  11   0      275.06      280.12     47.47 o
  -8  11   0      153.68      262.32     50.75 o
  -7  11   0        6.58      -23.17     32.71 o
  -6  11   0       17.88       -4.56     31.60 o
  -5  11   0      534.54      536.70     62.85 o
  -4  11   0      160.97      143.31     43.22 o
  -3  11   0        3.04        5.51     44.39 o
  -2  11   0       10.01      -17.02     26.13 o
  -1  11   0     1269.67     1375.90     67.27 o
   0  11   0      137.43      109.59     35.76 o
   1  11   0      307.02      250.79     52.73 o
   2  11   0       76.34       38.06     43.90 o
   3  11   0       65.55        7.07     44.55 o
   4  11   0        1.93      -26.58     46.44 o
   5  11   0       18.05        8.46     51.42 o
   6  11   0        0.79       65.74     57.17 o
 -10  12   0        0.99        2.13     44.07 o
  -9  12   0       40.94       49.65     40.54 o
  -8  12   0      149.22      112.93     48.27 o
  -7  12   0      842.80      896.79     82.64 o
  -6  12   0     1057.90     1153.53     88.45 o
  -5  12   0        1.89       -3.22     34.51 o
  -4  12   0      301.04      291.46     45.02 o
  -3  12   0      304.13      257.34     55.77 o
  -2  12   0       47.85       18.41     29.16 o
  -1  12   0      795.38      826.69     64.53 o
   0  12   0       69.58       59.50     42.97 o
   1  12   0        0.01        8.81     42.69 o
   2  12   0       21.58       38.35     45.23 o
   3  12   0      157.36       83.77     50.63 o
   4  12   0      163.14      121.50     55.55 o
   5  12   0        0.07       23.86     56.27 o
  -9  13   0      396.73      377.85     67.81 o
  -8  13   0      930.10     1153.48     98.45 o
  -7  13   0       14.85       27.93     34.24 o
  -6  13   0       75.28       38.75     41.02 o
  -5  13   0       57.86       78.15     36.53 o
  -4  13   0      172.97      135.20     62.55 o
  -3  13   0     1854.41     1943.17     93.57 o
  -2  13   0        0.58        6.58     36.20 o
  -1  13   0      138.41      192.46     66.83 o
   0  13   0        7.35        4.42     43.49 o
   1  13   0        6.28      -14.32     43.68 o
   2  13   0      191.53      270.36     62.65 o
   3  13   0       67.32      117.28     55.67 o
  -8  14   0      116.41       65.29     46.54 o
  -7  14   0       85.80      119.53     50.98 o
  -6  14   0      584.50      598.68     74.67 o
  -5  14   0      236.45      318.43     71.07 o
  -4  14   0       43.44       53.20     40.06 o
  -3  14   0      263.51      256.39     49.85 o
  -2  14   0       50.69       94.59     87.89 o
  -1  14   0       82.33       34.20    149.30 o
   0  14   0       19.02       48.55     49.60 o
   1  14   0       59.21      166.32     56.57 o
   2  14   0       80.32       27.56     58.70 o
  -6  15   0        3.61       90.77     51.87 o
  -5  15   0       97.93      102.42     50.18 o
  -4  15   0      622.88      622.88     79.09 o
  -3  15   0        0.47       17.25     45.16 o
  -2  15   0      106.44       12.72     82.63 o
  -1  15   0       85.76      145.65     57.69 o
   0 -15   1        2.72       -6.99     46.01 o
   1 -15   1       18.84       83.85     89.33 o
   2 -15   1      253.38      226.97     61.64 o
   3 -15   1      243.35      253.24     50.26 o
   4 -15   1      323.87      437.14     70.79 o
   5 -15   1      184.19      109.03     52.10 o
   6 -15   1      391.32      491.88     75.82 o
  -2 -14   1       42.29       -8.66     48.04 o
  -1 -14   1       30.73       92.81     51.95 o
   0 -14   1       37.32       20.41     47.21 o
   1 -14   1      107.03      135.60     62.53 o
   2 -14   1       20.72      -23.58     34.54 o
   3 -14   1        8.80       -3.97     35.56 o
   4 -14   1      549.48      601.71     81.59 o
   5 -14   1      117.10      103.87     42.75 o
   6 -14   1        0.08      -37.44     37.44 o
   7 -14   1       69.54       25.10     42.92 o
   8 -14   1       71.50       37.29     50.27 o
  -4 -13   1       18.61       55.14     55.49 o
  -3 -13   1      222.12      152.27    107.99 o
  -2 -13   1        8.14       21.93     46.89 o
  -1 -13   1       83.08       46.01     47.95 o
   0 -13   1      348.91      341.08     60.30 o
   1 -13   1       47.38       76.90     45.46 o
   2 -13   1      885.75      886.00     69.39 o
   3 -13   1     1278.54     1260.22     93.70 o
   4 -13   1        0.24      -34.38     34.38 o
   5 -13   1      108.31       89.00     46.69 o
   6 -13   1       58.94       14.77     40.59 o
   7 -13   1      434.91      478.05     70.02 o
   8 -13   1       35.05       45.42     86.14 o
   9 -13   1       30.80      102.76     52.80 o
  -5 -12   1       97.92      134.39     60.13 o
  -4 -12   1        3.61      -45.76     57.10 o
  -3 -12   1      369.68      332.54     63.31 o
  -2 -12   1       70.41      -13.31     66.68 o
  -1 -12   1       51.81       37.50     45.33 o
   0 -12   1      362.20      543.86     66.90 o
   1 -12   1       81.82       56.81     49.17 o
   2 -12   1        0.48        9.86     41.79 o
   3 -12   1       90.09      108.79     41.52 o
   4 -12   1      223.27      244.24     50.72 o
   5 -12   1      427.12      414.87     59.69 o
   6 -12   1      114.24      104.96     43.27 o
   7 -12   1      298.47      245.71     54.70 o
   8 -12   1       10.30      -36.14     36.14 o
   9 -12   1       13.40       11.03     40.94 o
  10 -12   1      217.04      208.47     60.21 o
  -6 -11   1       20.58      -32.12     50.19 o
  -5 -11   1        0.31      -42.96     45.42 o
  -4 -11   1       24.01      -42.07     42.07 o
  -3 -11   1      282.33      340.92     60.10 o
  -2 -11   1      545.54      563.33     67.25 o
  -1 -11   1      842.01      641.11     69.62 o
   0 -11   1      538.14      588.62     76.63 o
   1 -11   1      204.44      261.20     58.70 o
   2 -11   1       32.92       -3.94     33.79 o
   3 -11   1       16.58      -24.06     34.61 o
   4 -11   1       14.27      -11.11     29.99 o
   5 -11   1        1.63        7.43     32.93 o
   6 -11   1      277.62      239.97     49.60 o
   7 -11   1       85.83      111.80    129.04 o
   8 -11   1      315.43      407.68     61.75 o
   9 -11   1      723.03      792.90     80.25 o
  10 -11   1       23.58       14.69     56.32 o
  11 -11   1        5.10        3.26     45.68 o
  -7 -10   1      432.83      505.41    102.72 o
  -6 -10   1      138.06      119.48     54.32 o
  -5 -10   1        0.92      -29.36     44.04 o
  -4 -10   1      190.46      124.12     74.97 o
  -3 -10   1      240.93      252.52     53.28 o
  -2 -10   1     1207.33     1096.70     53.91 o
  -1 -10   1     1439.86     1363.87     57.93 o
   0 -10   1        0.98        9.35     18.79 o
   1 -10   1      941.79      969.26     50.81 o
   2 -10   1      249.06      280.54     30.35 o
   3 -10   1      213.55      207.05     31.54 o
   4 -10   1      106.79      138.48     28.65 o
   5 -10   1      412.72      439.51     41.76 o
   6 -10   1      162.77      150.46     34.59 o
   7 -10   1     1438.49     1413.38     72.04 o
   8 -10   1       22.74       31.14     31.35 o
   9 -10   1       25.24       10.02     50.95 o
  10 -10   1        7.04       25.45     44.07 o
  11 -10   1      493.55      482.41     77.82 o
  -8  -9   1       53.13       42.96     78.16 o
  -7  -9   1        1.53      -43.84     45.59 o
  -6  -9   1        8.63      -39.56     41.06 o
  -5  -9   1      121.29       76.34     31.26 o
  -4  -9   1      221.86      187.64     55.36 o
  -3  -9   1      250.48      255.93     35.35 o
  -2  -9   1       56.41       53.44     23.12 o
  -1  -9   1      319.64      309.73     33.33 o
   0  -9   1     1030.19      933.03     38.34 o
   1  -9   1      215.82      241.29     26.18 o
   2  -9   1      119.16      100.96     19.65 o
   3  -9   1      597.16      532.23     41.49 o
   4  -9   1     1142.37     1227.22     56.18 o
   5  -9   1       23.24       57.46     26.25 o
   6  -9   1        8.98       -0.24     30.73 o
   7  -9   1      105.24       56.40     30.66 o
   8  -9   1       26.12       70.99     31.70 o
   9  -9   1      710.21      771.89     59.35 o
  10  -9   1     1012.84     1147.88     79.02 o
  11  -9   1       88.48      123.87     50.42 o
  12  -9   1      229.76      249.47     83.90 o
  -9  -8   1        6.70       67.31     80.07 o
  -8  -8   1       93.58      172.17     67.63 o
  -7  -8   1      262.04      255.66     42.21 o
  -6  -8   1       58.00       50.77     39.84 o
  -5  -8   1       91.36       68.07     31.32 o
  -4  -8   1       79.62       92.67     29.72 o
  -3  -8   1      191.24      186.14     31.64 o
  -2  -8   1      826.21      833.83     34.37 o
  -1  -8   1     1371.97     1423.57     36.18 o
   0  -8   1      434.57      467.73     25.27 o
   1  -8   1     1751.86     1761.19     37.88 o
   2  -8   1     2468.71     2337.99     47.79 o
   3  -8   1      936.07      903.54     38.80 o
   4  -8   1     1713.68     1656.83     52.27 o
   5  -8   1      391.63      400.68     40.43 o
   6  -8   1        9.39      -49.32     49.32 o
   7  -8   1       81.47      110.28     42.69 o
   8  -8   1       16.34       25.74     30.05 o
   9  -8   1      185.20      196.64     38.34 o
  10  -8   1      345.54      382.75     49.13 o
  11  -8   1       94.51      134.17     47.77 o
  12  -8   1       67.64       93.29     68.11 o
  -9  -7   1       31.19       82.04     61.41 o
  -8  -7   1      124.83      141.60     38.30 o
  -7  -7   1       26.71        4.32     28.83 o
  -6  -7   1       17.51       50.21     30.72 o
  -5  -7   1     1817.28     1879.99    111.06 o
  -4  -7   1      187.74      162.04     30.28 o
  -3  -7   1      516.40      590.94     29.92 o
  -2  -7   1        8.73        2.98     13.41 o
  -1  -7   1       10.87        6.32     10.18 o
   0  -7   1     4820.20     4383.08     47.80 o
   1  -7   1     1312.96     1369.15     30.05 o
   2  -7   1      102.81       67.35     11.34 o
   3  -7   1     4914.97     4930.37     55.35 o
   4  -7   1      197.92      169.92     18.17 o
   5  -7   1      238.60      281.29     28.90 o
   6  -7   1       24.13       -8.16     22.70 o
   7  -7   1        4.50       15.60     25.56 o
   8  -7   1      131.52      193.30     60.91 o
   9  -7   1     1192.35     1328.19     89.71 o
  10  -7   1       55.90       45.82     33.29 o
  11  -7   1      140.31      189.31     49.74 o
  12  -7   1      221.53      301.65     93.31 o
 -10  -6   1        4.39      -56.15     68.91 o
  -9  -6   1       39.46       42.58     34.64 o
  -8  -6   1      537.91      565.63     61.89 o
  -7  -6   1      635.93      715.63     54.29 o
  -6  -6   1      269.06      271.53     37.60 o
  -5  -6   1     1652.27     1648.27     62.44 o
  -4  -6   1       33.20       23.52     16.53 o
  -3  -6   1     1832.29     1658.51     43.44 o
  -2  -6   1     1590.08     1503.52     28.76 o
  -1  -6   1       47.92       48.42     10.68 o
   0  -6   1     1552.60     1567.29     27.76 o
   1  -6   1     3498.29     3366.57     40.76 o
   2  -6   1      593.53      644.78     20.29 o
   3  -6   1      620.03      729.75     22.78 o
   4  -6   1      104.40      120.51     13.42 o
   5  -6   1     1805.28     1659.67     38.06 o
   6  -6   1      904.52      939.75     45.72 o
   7  -6   1        6.65       14.46     36.87 o
   8  -6   1      444.16      333.71     49.61 o
   9  -6   1      828.30      824.10     74.31 o
  10  -6   1      108.91       80.04     40.39 o
  11  -6   1       18.32       56.15     56.15 o
  12  -6   1      118.66      164.61     73.06 o
 -11  -5   1       11.42      -56.47     62.21 o
 -10  -5   1       50.45       32.65     41.44 o
  -9  -5   1      283.18      348.89     47.08 o
  -8  -5   1       62.61       55.42     30.47 o
  -7  -5   1     1138.63     1258.85    127.00 o
  -6  -5   1     1157.28     1211.79     60.35 o
  -5  -5   1      302.99      313.52     33.96 o
  -4  -5   1        0.30      -12.20     12.20 o
  -3  -5   1     1753.38     1613.51     27.60 o
  -2  -5   1     1454.46     1591.53     29.10 o
  -1  -5   1       22.17        0.72     11.78 o
   0  -5   1       35.88       24.63     10.75 o
   1  -5   1     2011.29     1854.16     27.50 o
   2  -5   1       78.58       97.11     12.40 o
   3  -5   1     5109.79     4969.35     56.46 o
   4  -5   1      136.93      182.64     14.62 o
   5  -5   1        4.88       14.73      9.72 o
   6  -5   1      633.45      602.89     31.67 o
   7  -5   1       82.91       94.06     23.53 o
   8  -5   1      313.35      301.06     37.97 o
   9  -5   1      179.92      119.70     31.86 o
  10  -5   1       16.49       73.48     44.98 o
  11  -5   1       71.96       45.22     41.64 o
  12  -5   1      555.24      393.67     61.18 o
 -11  -4   1        8.94       27.22     45.62 o
 -10  -4   1        1.42      -35.99     35.99 o
  -9  -4   1       33.58       -8.38     29.34 o
  -8  -4   1      977.40     1090.39     97.38 o
  -7  -4   1      500.95      481.76     44.97 o
  -6  -4   1       31.10       30.93     20.87 o
  -5  -4   1     1756.15     1705.04     48.01 o
  -4  -4   1      450.37      371.53     18.72 o
  -3  -4   1       84.80      130.24     11.59 o
  -2  -4   1      105.94       84.81     13.03 o
  -1  -4   1     4218.17     3798.05     43.35 o
   0  -4   1     7754.58     7345.50     67.69 o
   2  -4   1       32.55       22.97      7.55 o
   3  -4   1     2558.40     2145.79     34.60 o
   4  -4   1     1676.39     1559.36     30.20 o
   5  -4   1     6761.46     6537.68     65.44 o
   6  -4   1      168.54      134.58     18.14 o
   7  -4   1     1230.21     1253.76     51.83 o
   8  -4   1       54.63       69.10     24.58 o
   9  -4   1       89.26       35.36     28.33 o
  10  -4   1      224.96      300.23     74.17 o
  11  -4   1       73.80       35.68     39.65 o
  12  -4   1      247.24      181.18     52.48 o
 -11  -3   1      171.95       87.47     46.50 o
 -10  -3   1       82.63       87.80     42.11 o
  -9  -3   1      540.04      499.08     63.13 o
  -8  -3   1      179.36      210.41     48.09 o
  -7  -3   1       56.66       47.97     23.48 o
  -6  -3   1       79.43       35.10     17.77 o
  -5  -3   1       54.26       74.11     14.87 o
  -4  -3   1       56.85       81.23     12.57 o
  -3  -3   1     8572.10     8004.56     82.96 o
  -2  -3   1        2.87       20.04      8.14 o
  -1  -3   1    10178.47    10087.52     91.32 o
   0  -3   1    18103.88    17282.90    166.13 o
   1  -3   1      964.53     1180.82     28.03 o
   2  -3   1     1323.43     1332.56     25.52 o
   3  -3   1     7096.99     7138.68     72.50 o
   4  -3   1      912.73     1048.66     23.73 o
   5  -3   1    12612.38    12928.11    113.04 o
   6  -3   1      378.57      377.20     43.53 o
   7  -3   1       13.73       34.75     18.54 o
   8  -3   1      334.14      351.90     34.49 o
   9  -3   1      151.01      173.55     34.61 o
  10  -3   1      854.95      937.75     76.96 o
  11  -3   1       13.50       36.25     88.21 o
  12  -3   1       18.80       31.19     42.33 o
 -12  -2   1        2.00        9.92     50.72 o
 -11  -2   1      214.99      212.27     51.50 o
 -10  -2   1       21.40       46.34     38.58 o
  -9  -2   1      116.15       90.37     32.70 o
  -8  -2   1      618.62      613.13     49.89 o
  -7  -2   1       29.96       15.64     23.26 o
  -6  -2   1       37.91       25.07     17.43 o
  -5  -2   1     3827.54     3779.12     48.53 o
  -4  -2   1      492.86      417.52     18.75 o
  -3  -2   1      111.13      152.93     10.97 o
  -2  -2   1     4120.38     3809.46     42.80 o
  -1  -2   1     2215.47     2316.50     33.15 o
   0  -2   1     6138.88     5923.19     63.61 o
   1  -2   1     2574.43     2454.65     30.54 o
   2  -2   1     2661.35     2588.26     34.42 o
   3  -2   1     3292.13     3158.18     43.53 o
   4  -2   1      280.82      320.81     14.48 o
   5  -2   1      367.49      353.33     15.94 o
   6  -2   1      248.94      264.46     17.61 o
   7  -2   1      732.42      697.39     40.84 o
   8  -2   1      447.79      458.47     38.10 o
   9  -2   1      577.68      604.81     51.69 o
  10  -2   1      490.52      550.60     62.24 o
  11  -2   1       10.50       23.59     37.39 o
  12  -2   1       27.37       27.92     42.74 o
 -12  -1   1      219.02      191.54     53.19 o
 -11  -1   1      114.08      140.52     46.79 o
 -10  -1   1        2.54      -12.92     40.67 o
  -9  -1   1      402.58      359.64     42.52 o
  -8  -1   1        6.23       20.66     23.10 o
  -7  -1   1        4.17        5.03     22.01 o
  -6  -1   1      212.54      196.72     20.16 o
  -5  -1   1     2730.90     2999.26     36.18 o
  -4  -1   1     8026.14     8211.82     68.13 o
  -3  -1   1       13.32       29.55      6.40 o
  -2  -1   1     1085.62      981.05     15.76 o
  -1  -1   1      497.99      497.30     15.50 o
   0  -1   1     9891.88     9778.54     92.67 o
   1  -1   1     2476.67     2484.26     27.94 o
   2  -1   1     2607.92     2365.03     29.12 o
   4  -1   1      881.43      973.48     22.60 o
   5  -1   1     7934.16     8262.21     84.32 o
   6  -1   1     2389.87     2417.32     59.84 o
   7  -1   1      117.01      135.36     20.77 o
   8  -1   1      491.65      537.24     40.93 o
   9  -1   1     1478.41     1586.49     73.99 o
  10  -1   1      383.68      389.71     54.66 o
  11  -1   1       12.55       21.33     40.24 o
  12  -1   1       22.59       68.93     59.18 o
 -12   0   1      233.72      282.58     88.85 o
 -11   0   1      316.94      387.74     57.38 o
 -10   0   1       51.52       32.25     35.61 o
  -9   0   1      303.04      296.86     52.52 o
  -8   0   1       74.64      108.68     25.48 o
  -7   0   1     1857.77     1987.21     57.95 o
  -6   0   1     3063.42     3127.63     39.32 o
  -5   0   1      114.33      103.82     10.67 o
  -4   0   1      670.79      725.15     17.16 o
  -3   0   1     1317.59     1170.85     20.25 o
  -2   0   1    10655.80    10194.02    125.42 o
  -1   0   1      228.53      201.58      6.51 o
   0   0   1     5890.70     5772.61    143.72 o
   1   0   1       25.93       39.21      5.26 o
   2   0   1        4.78       11.80      6.59 o
   3   0   1      441.11      515.91     16.01 o
   4   0   1        8.05       30.01     10.41 o
   5   0   1     1890.86     2025.36     35.40 o
   6   0   1        1.65       17.49     12.99 o
   7   0   1     1717.21     1685.45     54.14 o
   8   0   1     1234.12     1312.22     63.54 o
   9   0   1      756.94      727.19     56.16 o
  10   0   1      358.81      340.99     52.74 o
  11   0   1       74.65       47.21     87.89 o
  12   0   1      120.67      135.42    113.89 o
 -12   1   1       10.38        3.62     39.01 o
 -11   1   1      137.72      182.41     52.16 o
 -10   1   1      146.08      156.38     42.95 o
  -9   1   1      425.26      503.83     47.49 o
  -8   1   1      322.47      266.76     33.25 o
  -7   1   1      358.21      262.53     27.34 o
  -6   1   1       46.75       31.48      9.76 o
  -5   1   1     1107.83     1088.85     26.04 o
  -4   1   1     8779.92     9363.33     95.74 o
  -3   1   1     6436.79     6626.64     59.06 o
  -2   1   1     1067.20     1058.33     17.14 o
  -1   1   1      115.71      141.65      7.04 o
   0   1   1     1260.12     1262.38     27.89 o
   1   1   1     9019.73     9138.38     99.19 o
   2   1   1     9840.56     9874.23     95.62 o
   3   1   1      329.86      368.61     15.80 o
   4   1   1      400.59      404.93     19.99 o
   5   1   1       39.51       37.77     10.56 o
   6   1   1        2.39        4.02     12.75 o
   7   1   1      273.83      279.37     59.40 o
   8   1   1      453.29      397.28     42.25 o
   9   1   1       21.38       10.12     28.33 o
  10   1   1      472.56      505.10     51.69 o
  11   1   1       22.77       26.08     39.47 o
  12   1   1      514.76      583.22    100.01 o
 -13   2   1        0.36      -23.18     42.65 o
 -12   2   1        5.64       48.52     43.18 o
 -11   2   1      499.32      486.57     63.16 o
 -10   2   1       28.35      -14.01     26.81 o
  -9   2   1      765.30      744.98     76.41 o
  -8   2   1      424.41      493.78     38.13 o
  -7   2   1      703.34      649.70     35.49 o
  -6   2   1      104.18       78.72     16.87 o
  -5   2   1      264.50      250.83     13.25 o
  -4   2   1     1633.73     1699.53     25.60 o
  -3   2   1     4716.84     4757.17     46.66 o
  -2   2   1     6428.78     6512.13     70.33 o
  -1   2   1    10974.10    10911.67    129.04 o
   0   2   1     9581.97     9766.47     88.56 o
   1   2   1    13685.06    13328.43    112.42 o
   2   2   1     1020.08      939.47     16.63 o
   3   2   1     1016.91     1003.51     25.08 o
   4   2   1     1447.72     1479.23     31.76 o
   5   2   1     1207.44     1213.14     32.57 o
   6   2   1     1758.11     1786.67     49.24 o
   7   2   1        3.47       -1.46     23.35 o
   8   2   1        2.30        7.41     24.64 o
   9   2   1      285.87      181.35     40.64 o
  10   2   1      207.25      239.29     42.47 o
  11   2   1      425.46      515.57     65.68 o
 -13   3   1        4.38       67.31     46.64 o
 -12   3   1       69.89      103.45     54.39 o
 -11   3   1      254.74      313.82     61.57 o
 -10   3   1     1017.25      967.18     63.94 o
  -9   3   1      402.12      347.13     40.13 o
  -8   3   1        7.65       16.24     31.18 o
  -7   3   1     2253.43     2137.56     52.89 o
  -6   3   1      109.37      139.72     13.44 o
  -5   3   1       85.21       96.81     10.91 o
  -4   3   1      228.00      185.87     14.42 o
  -3   3   1      645.07      645.77     16.75 o
  -2   3   1      330.49      302.76     12.40 o
  -1   3   1        4.51       11.59      6.55 o
   0   3   1      329.17      345.82     10.74 o
   1   3   1     5546.97     5311.34     50.69 o
   2   3   1      474.90      486.18     15.76 o
   3   3   1     3198.98     3071.05     43.69 o
   4   3   1      965.11      900.17     25.45 o
   5   3   1     3230.37     3226.83     58.97 o
   6   3   1        0.42       -6.19     24.48 o
   7   3   1      630.46      636.64     48.23 o
   8   3   1      367.21      329.49     40.79 o
   9   3   1      815.03      780.55     58.93 o
  10   3   1      106.20       95.79     57.05 o
  11   3   1      213.12      236.07     93.15 o
 -13   4   1      294.05      328.90     62.11 o
 -12   4   1      166.82      237.39     52.16 o
 -11   4   1        4.08      -28.79     28.79 o
 -10   4   1       15.40      -11.91     27.93 o
  -9   4   1      981.15      835.46     63.23 o
  -8   4   1      335.29      388.13     35.27 o
  -7   4   1     1124.37     1143.06     47.55 o
  -6   4   1       29.85       50.89     11.84 o
  -5   4   1     6605.21     6504.51     68.82 o
  -4   4   1     1351.56     1258.34     27.91 o
  -3   4   1      180.49      229.13     13.78 o
  -2   4   1      280.02      256.33     13.13 o
  -1   4   1     3011.55     2835.71     39.04 o
   0   4   1     8071.34     8119.92     68.66 o
   1   4   1     2606.20     2575.55     31.82 o
   2   4   1      893.33      914.52     21.45 o
   3   4   1     1319.59     1271.98     30.00 o
   4   4   1      258.88      252.75     22.29 o
   5   4   1      295.75      285.10     24.77 o
   6   4   1      601.20      569.30     62.00 o
   7   4   1        0.33       31.83     25.71 o
   8   4   1      456.69      512.29     56.38 o
   9   4   1       88.65       36.13     31.26 o
  10   4   1       32.99      -18.80     73.53 o
 -13   5   1        6.99      -46.58     57.74 o
 -12   5   1        0.94       -1.91     54.23 o
 -11   5   1      483.53      498.47     75.93 o
 -10   5   1       85.65      123.62     41.72 o
  -9   5   1       98.86       68.12     28.78 o
  -8   5   1      580.04      546.69     43.82 o
  -7   5   1      705.07      726.00     40.87 o
  -6   5   1     1742.31     1669.58     40.20 o
  -5   5   1     1087.53     1066.81     27.83 o
  -4   5   1      244.50      188.30     14.21 o
  -3   5   1      217.84      237.11     13.82 o
  -2   5   1     1023.02      954.20     21.87 o
  -1   5   1      288.34      259.92     12.74 o
   0   5   1        3.74       -6.39      8.77 o
   1   5   1      409.44      398.11     15.33 o
   2   5   1       34.10       19.58      9.36 o
   3   5   1      765.00      760.78     25.03 o
   4   5   1     1103.81     1221.36     38.67 o
   5   5   1     1382.53     1427.11     50.41 o
   6   5   1      966.15     1105.56     99.22 o
   7   5   1       15.78      -19.36     25.44 o
   8   5   1       38.35       11.49     28.70 o
   9   5   1       49.65       84.59     49.73 o
  10   5   1       61.77       27.19     53.46 o
 -13   6   1      375.24      286.48     85.18 o
 -12   6   1      373.68      345.16    130.91 o
 -11   6   1      393.68      448.08     59.97 o
 -10   6   1      276.36      331.63     42.74 o
  -9   6   1       35.67       23.98     27.26 o
  -8   6   1     2241.36     2251.51     73.43 o
  -7   6   1      383.67      345.18     31.58 o
  -6   6   1     3577.85     3384.19     59.17 o
  -5   6   1      640.89      638.55     26.41 o
  -4   6   1     1382.44     1504.66     27.81 o
  -3   6   1      570.96      560.85     19.28 o
  -2   6   1     1256.58     1294.42     24.96 o
  -1   6   1     2437.08     2484.77     40.82 o
   0   6   1     2329.51     2346.34     30.57 o
   1   6   1      666.30      675.12     22.88 o
   2   6   1        4.07       17.67      9.96 o
   3   6   1      974.92     1112.45     48.97 o
   4   6   1      175.83      195.24     25.84 o
   5   6   1      360.80      372.34     45.43 o
   6   6   1      232.68      250.07     34.98 o
   7   6   1      499.91      568.97     72.90 o
   8   6   1      508.03      522.36     71.68 o
   9   6   1        2.48       60.85     51.41 o
 -12   7   1        0.82      -10.77     41.58 o
 -11   7   1      658.04      616.81     73.20 o
 -10   7   1       10.20        3.21     25.85 o
  -9   7   1       63.73       58.65     26.74 o
  -8   7   1      507.61      537.33     45.27 o
  -7   7   1       29.76       32.33     22.26 o
  -6   7   1       22.45        1.80     16.29 o
  -5   7   1     3832.61     3731.72     67.06 o
  -4   7   1      768.24      819.73     29.02 o
  -3   7   1     4472.39     4278.46     53.29 o
  -2   7   1     1589.35     1571.61     27.55 o
  -1   7   1     3355.01     3358.38     40.79 o
   0   7   1      972.98      998.24     24.98 o
   1   7   1      666.74      682.22     25.00 o
   2   7   1        1.26        1.63     14.00 o
   3   7   1      420.07      392.56     26.55 o
   4   7   1      310.52      376.75     50.93 o
   5   7   1      228.36      151.41     46.80 o
   6   7   1     1724.60     1749.30    109.62 o
   7   7   1       14.47      -54.87     54.87 o
   8   7   1        2.72       22.04     47.37 o
   9   7   1       91.07       76.51    109.26 o
 -12   8   1       27.64       44.73     46.01 o
 -11   8   1      344.08      359.64     60.86 o
 -10   8   1      192.81      199.71     40.95 o
  -9   8   1       12.07        4.81     34.67 o
  -8   8   1      460.34      387.24     42.43 o
  -7   8   1      418.40      403.62     35.69 o
  -6   8   1      729.96      707.75     43.21 o
  -5   8   1      503.38      487.50     44.57 o
  -4   8   1      302.19      343.56     25.12 o
  -3   8   1        0.35        0.30     21.09 o
  -2   8   1       36.64       49.44     23.03 o
  -1   8   1     2996.58     2831.00     82.94 o
   0   8   1      430.33      506.11     30.01 o
   1   8   1        5.59       13.76     19.49 o
   2   8   1       53.76       70.16     22.89 o
   3   8   1      556.43      634.40     45.14 o
   4   8   1      470.68      492.38     51.01 o
   5   8   1       14.82       -3.21     41.49 o
   6   8   1       64.07       -1.15     44.21 o
   7   8   1       13.59      -34.64     62.37 o
   8   8   1      275.24      408.19    148.50 o
 -12   9   1      234.13      252.56     64.44 o
 -11   9   1      191.91      199.44     46.20 o
 -10   9   1      117.37      173.15     42.03 o
  -9   9   1      461.00      397.43     50.64 o
  -8   9   1      191.83      127.52     65.06 o
  -7   9   1      701.67      743.52     55.90 o
  -6   9   1       39.70        4.65     25.86 o
  -5   9   1        6.64      -11.86     24.51 o
  -4   9   1      858.92      953.09     88.09 o
  -3   9   1      441.22      463.67     47.48 o
  -2   9   1      622.99      643.88     42.48 o
  -1   9   1     1158.02     1110.58     53.43 o
   0   9   1       67.34       52.11     19.49 o
   1   9   1       59.12       66.14     24.73 o
   2   9   1     1017.96     1020.61     64.80 o
   3   9   1       36.65       51.09     33.39 o
   4   9   1      166.66      135.45     47.52 o
   5   9   1      118.43      149.07     52.63 o
   6   9   1        0.89       57.24     49.74 o
   7   9   1      102.52       89.56     57.62 o
 -11  10   1      108.95      172.70     99.88 o
 -10  10   1      165.92      185.81     45.59 o
  -9  10   1       42.53       32.30     34.19 o
  -8  10   1       43.00       55.24     33.68 o
  -7  10   1       93.38      104.71     34.11 o
  -6  10   1      441.97      481.33     75.01 o
  -5  10   1      366.99      370.52     43.17 o
  -4  10   1      872.55      975.59     54.91 o
  -3  10   1      351.56      351.35     37.07 o
  -2  10   1       18.05        6.77     24.07 o
  -1  10   1     1124.75     1223.06     65.97 o
   0  10   1      236.68      186.35     33.76 o
   1  10   1      238.29      228.37     39.97 o
   2  10   1      856.42      858.87     63.38 o
   3  10   1       59.01       21.47     43.54 o
   4  10   1       21.23       15.38     45.86 o
   5  10   1       54.56        8.55     49.64 o
   6  10   1       28.09      -25.21     48.50 o
   7  10   1      293.39      263.83    100.49 o
 -11  11   1       40.19       68.19     48.01 o
 -10  11   1       40.64       23.09     37.01 o
  -9  11   1      378.82      363.14     57.92 o
  -8  11   1      232.90      233.76     44.13 o
  -7  11   1      190.65      153.87     58.02 o
  -6  11   1      999.64     1007.62     61.21 o
  -5  11   1      318.35      302.57     38.37 o
  -4  11   1        6.57       -1.56     25.47 o
  -3  11   1      952.40      917.99     55.36 o
  -2  11   1        2.13        2.48     27.98 o
  -1  11   1      475.75      456.15     57.76 o
   0  11   1      651.55      628.97     69.01 o
   1  11   1        6.08      -25.41     31.51 o
   2  11   1       95.55       79.43     38.38 o
   3  11   1       92.85      212.89     55.07 o
   4  11   1        4.76      -11.34     47.26 o
   5  11   1        2.15      -26.48     52.55 o
   6  11   1       79.11        4.15     80.07 o
 -10  12   1      103.91      167.55     57.28 o
  -9  12   1        9.84      -13.08     41.79 o
  -8  12   1     1306.91     1408.67    118.08 o
  -7  12   1      448.51      386.84     51.82 o
  -6  12   1      222.04      230.85     46.05 o
  -5  12   1        0.15       41.39     29.22 o
  -4  12   1       55.78       45.37     57.66 o
  -3  12   1      273.80      198.78     43.56 o
  -2  12   1      201.64      252.11     76.79 o
  -1  12   1       54.54       47.58     43.07 o
   0  12   1        4.98       32.04     41.77 o
   1  12   1      592.73      642.50    107.51 o
   2  12   1       99.45       80.39     67.63 o
   3  12   1        0.21      -18.60     45.43 o
   4  12   1        5.39      -25.90     81.67 o
  -9  13   1      428.58      457.08     71.43 o
  -8  13   1       19.66       91.54     46.19 o
  -7  13   1       46.22       67.27     38.32 o
  -6  13   1      244.99      281.38     49.64 o
  -5  13   1      146.30      190.94     54.22 o
  -4  13   1       12.67       72.92     38.71 o
  -3  13   1        4.02       10.11     36.78 o
  -2  13   1       34.48       55.93     37.61 o
  -1  13   1        1.52       14.46     40.54 o
   0  13   1       32.95      110.70     65.40 o
   1  13   1        0.28      -48.49     52.00 o
   2  13   1        1.33       -8.61     66.99 o
   3  13   1      183.44      154.72     81.35 o
  -8  14   1       79.74      141.28     54.62 o
  -7  14   1      251.91      337.84     89.33 o
  -6  14   1       28.02      -51.36     51.36 o
  -5  14   1      429.89      360.73     69.98 o
  -4  14   1       32.37       82.08     56.15 o
  -3  14   1       42.55      126.01     52.28 o
  -2  14   1      157.13      187.90     74.01 o
  -1  14   1       49.18        6.38     52.32 o
   0  14   1        3.32      108.79     65.72 o
   1  14   1      232.54      381.55     89.64 o
  -5  15   1       82.41      111.66     73.69 o
  -4  15   1        2.44       75.29     61.25 o
  -3  15   1      321.20      398.14     91.88 o
  -2  15   1      175.76      254.26     86.14 o
  -1 -15   2        8.16       53.23     50.55 o
   0 -15   2        0.52      -18.18     45.22 o
   1 -15   2        6.68      -40.97     40.97 o
   2 -15   2      608.08      643.42     81.19 o
   3 -15   2       49.12       22.96     39.10 o
   4 -15   2      581.81      616.50    139.09 o
   5 -15   2      364.70      431.24     69.65 o
   6 -15   2       15.40       84.78     51.63 o
  -3 -14   2       98.18      125.93    113.09 o
  -2 -14   2       91.21      166.93     56.95 o
  -1 -14   2       58.41       81.22     49.78 o
   0 -14   2       51.01       74.97     80.07 o
   1 -14   2       78.42       35.83     44.36 o
   2 -14   2      337.72      389.66     73.88 o
   3 -14   2      444.91      527.86     69.81 o
   4 -14   2       10.35       -0.32     41.73 o
   5 -14   2       13.77       11.85     41.09 o
   6 -14   2       70.80      164.13     53.12 o
   7 -14   2        1.24       18.55     43.20 o
   8 -14   2        0.56       42.68     47.87 o
  -4 -13   2      278.73      416.01    177.53 o
  -3 -13   2      318.06      461.01     72.66 o
  -2 -13   2      431.41      446.82     93.15 o
  -1 -13   2       11.65       34.90     46.08 o
   0 -13   2      125.10       28.49     44.77 o
   1 -13   2      312.00      347.55     60.57 o
   2 -13   2      132.72      139.36     49.55 o
   3 -13   2       32.50       43.40     51.36 o
   4 -13   2      156.76      206.62     80.39 o
   5 -13   2      266.86      399.77     61.63 o
   6 -13   2      233.00      131.70     47.62 o
   7 -13   2        5.43       33.62     41.44 o
   8 -13   2        0.96       42.45     45.42 o
   9 -13   2      123.83      178.18     55.48 o
  -6 -12   2       14.07       52.52     58.86 o
  -5 -12   2      598.33      640.87    104.48 o
  -4 -12   2       51.88      -12.25     51.84 o
  -3 -12   2        0.81      -11.21     44.33 o
  -2 -12   2      300.97      315.24     59.20 o
  -1 -12   2        0.39       32.00     43.76 o
   0 -12   2      188.78      292.40     85.18 o
   1 -12   2       72.56      -23.47     38.89 o
   2 -12   2      281.50      299.38     53.67 o
   3 -12   2      362.86      348.64     55.38 o
   4 -12   2      266.82      211.40     36.15 o
   5 -12   2      137.66      150.18     44.99 o
   6 -12   2      790.38      875.84     79.70 o
   7 -12   2      186.78      246.67     51.83 o
   8 -12   2      391.04      485.92     68.50 o
   9 -12   2      371.25      257.67     60.11 o
  10 -12   2        1.22        5.10     65.40 o
  -7 -11   2      286.68      325.39     74.31 o
  -6 -11   2      285.84      342.56     73.05 o
  -5 -11   2       12.98        7.59     47.83 o
  -4 -11   2      217.45      421.41    149.78 o
  -3 -11   2       49.11      -19.47     42.69 o
  -2 -11   2      338.01      329.65     39.22 o
  -1 -11   2      338.94      454.39     43.47 o
   0 -11   2       12.15       20.71     31.20 o
   1 -11   2      263.29      297.98     36.38 o
   2 -11   2        1.80       26.22     26.35 o
   3 -11   2      130.82      185.64     33.68 o
   4 -11   2      955.72      887.20     59.10 o
   5 -11   2       40.28       53.55     45.71 o
   6 -11   2       34.95        4.90     30.88 o
   7 -11   2      857.78      821.20     61.04 o
   8 -11   2      185.41      150.59     53.61 o
   9 -11   2       50.82       26.99     39.67 o
  10 -11   2        3.72      -56.15     56.15 o
  11 -11   2      144.65      109.42     79.12 o
  -8 -10   2       41.40       40.20     78.16 o
  -7 -10   2      274.42      186.54     63.99 o
  -6 -10   2       45.90        6.85     44.78 o
  -5 -10   2      262.02      208.35     65.20 o
  -4 -10   2       97.30       77.90     32.62 o
  -3 -10   2      491.29      580.67     47.83 o
  -2 -10   2      373.11      413.27     42.12 o
  -1 -10   2      264.41      234.46     34.75 o
   0 -10   2     2582.51     2618.66     77.27 o
   1 -10   2       19.18      -23.60     23.60 o
   2 -10   2       42.48       48.21     28.11 o
   3 -10   2       16.23        1.60     25.40 o
   4 -10   2       47.27       55.61     32.81 o
   5 -10   2     1212.70     1256.90     65.94 o
   6 -10   2     1142.28     1248.32     68.76 o
   7 -10   2      130.54      163.43     58.75 o
   8 -10   2      405.67      350.45     53.20 o
   9 -10   2      123.80       65.85     36.03 o
  10 -10   2       44.61      105.19     48.19 o
  11 -10   2       19.10       60.59     50.21 o
  -8  -9   2       98.99      124.31     79.28 o
  -7  -9   2        2.09       -4.10     32.97 o
  -6  -9   2       31.22       89.19     34.94 o
  -5  -9   2      691.59      580.81     50.70 o
  -4  -9   2      992.45      992.59     59.98 o
  -3  -9   2      372.40      383.01     40.67 o
  -2  -9   2     2856.76     2918.12     82.55 o
  -1  -9   2       90.21       42.88     25.94 o
   0  -9   2      268.26      284.15     23.75 o
   1  -9   2      371.11      349.91     30.01 o
   2  -9   2       47.38       64.77     19.35 o
   3  -9   2      585.53      564.01     38.87 o
   4  -9   2      412.29      500.62     43.95 o
   5  -9   2     1377.37     1450.34     67.12 o
   6  -9   2       56.91       53.20     30.74 o
   7  -9   2       25.41        6.49     39.50 o
   8  -9   2      471.52      407.82     47.15 o
   9  -9   2      168.66      136.16     37.33 o
  10  -9   2      778.72      747.59     74.86 o
  11  -9   2      380.29      331.45     58.76 o
  -9  -8   2      396.84      601.67    116.44 o
  -8  -8   2      141.04      201.46     42.26 o
  -7  -8   2      134.37       76.93     35.72 o
  -6  -8   2        0.45      -26.86     26.86 o
  -5  -8   2      182.37      148.14     33.64 o
  -4  -8   2      325.97      326.34     39.36 o
  -3  -8   2       73.54       88.12     56.94 o
  -2  -8   2      604.82      652.11     35.55 o
  -1  -8   2      426.10      474.44     26.59 o
   0  -8   2     4473.36     4434.60     63.39 o
   1  -8   2      785.23      786.87     29.93 o
   2  -8   2      513.27      480.51     23.26 o
   3  -8   2     2285.90     2400.92     54.74 o
   4  -8   2       19.98       43.87     18.32 o
   5  -8   2       13.41        4.50     23.01 o
   6  -8   2     2075.42     2006.10     70.95 o
   7  -8   2      124.56      116.11     33.37 o
   8  -8   2     1462.53     1474.46    114.37 o
   9  -8   2     1137.27     1185.98    133.51 o
  10  -8   2       67.32        4.50     43.23 o
  11  -8   2        1.21      -22.84     39.43 o
  12  -8   2       63.02      152.64     66.83 o
 -10  -7   2       34.79       16.91     76.25 o
  -9  -7   2      176.61      177.65     63.33 o
  -8  -7   2        3.63      -29.63     29.63 o
  -7  -7   2      105.71       83.63     33.65 o
  -6  -7   2      245.68      198.65     36.75 o
  -5  -7   2      205.12      202.81     34.52 o
  -4  -7   2      482.87      427.90     40.13 o
  -3  -7   2       40.53       11.40     16.07 o
  -2  -7   2      932.96      947.08     32.58 o
  -1  -7   2     1151.78     1304.24     30.28 o
   0  -7   2       38.17       54.61     11.41 o
   1  -7   2     4805.09     4747.20     57.75 o
   2  -7   2      507.05      517.49     19.41 o
   3  -7   2       43.77       50.54     12.90 o
   4  -7   2     1075.72     1011.77     54.73 o
   5  -7   2      287.62      306.63     29.84 o
   6  -7   2       19.37       18.94     20.70 o
   7  -7   2      277.49      294.57     48.62 o
   8  -7   2      175.16      251.92     38.09 o
   9  -7   2       30.43       61.45     31.43 o
  10  -7   2      785.16      807.72     82.95 o
  11  -7   2      261.64      261.22     54.64 o
  12  -7   2        5.46       62.10     47.94 o
 -10  -6   2        1.77      -11.85     40.33 o
  -9  -6   2      116.13      102.84     43.35 o
  -8  -6   2       58.05       79.95     34.42 o
  -7  -6   2      744.59      801.19     57.72 o
  -6  -6   2     1614.64     1778.59     71.86 o
  -5  -6   2      304.20      325.04     36.48 o
  -4  -6   2       10.57       23.49     21.55 o
  -3  -6   2      207.56      196.92     17.37 o
  -2  -6   2      178.54      151.68     14.10 o
  -1  -6   2     3206.19     3037.48     41.27 o
   0  -6   2     2646.44     2417.55     36.12 o
   1  -6   2      488.13      418.34     19.10 o
   2  -6   2     3144.79     2752.74     37.02 o
   3  -6   2     3733.83     3518.73     45.59 o
   4  -6   2      745.87      686.27     22.11 o
   5  -6   2      324.06      291.85     30.94 o
   6  -6   2       43.66       59.03     20.66 o
   7  -6   2      875.91      904.90     57.75 o
   8  -6   2      106.05      174.26     34.74 o
   9  -6   2        8.29       31.75     30.49 o
  10  -6   2        7.21       58.90     38.70 o
  11  -6   2       82.06       63.05     45.28 o
  12  -6   2      224.96      215.86     55.69 o
 -11  -5   2      129.95       78.74     46.84 o
 -10  -5   2        5.86      -12.86     36.92 o
  -9  -5   2      205.66      239.48     52.32 o
  -8  -5   2      945.80      976.36     64.23 o
  -7  -5   2       66.41       31.79     27.78 o
  -6  -5   2       82.41       86.14     28.42 o
  -5  -5   2       92.93      101.05     23.16 o
  -4  -5   2       38.17       61.06     14.67 o
  -3  -5   2      135.66      147.85     13.38 o
  -2  -5   2      872.41      741.44     22.10 o
  -1  -5   2        0.57       17.66     12.04 o
   0  -5   2       20.06        4.81     10.46 o
   1  -5   2     5370.57     4956.15     52.07 o
   2  -5   2     1799.68     1841.55     27.49 o
   3  -5   2      102.86       99.02     11.90 o
   4  -5   2     2737.27     2753.22     39.88 o
   5  -5   2     1506.91     1428.72     31.25 o
   6  -5   2      610.49      663.98     33.93 o
   7  -5   2       98.63       93.11     23.10 o
   8  -5   2      242.30      231.72     44.20 o
   9  -5   2      348.50      364.23     51.42 o
  10  -5   2     1014.07     1196.64    121.87 o
  11  -5   2      279.05      300.82     55.68 o
  12  -5   2      117.16      115.17     49.06 o
 -11  -4   2      135.51      102.52     84.70 o
 -10  -4   2      259.13      206.92     50.64 o
  -9  -4   2      196.98      215.76     45.88 o
  -8  -4   2       20.03       59.51     30.01 o
  -7  -4   2      764.90      754.68     46.88 o
  -6  -4   2      755.53      769.76     43.31 o
  -5  -4   2       72.15       65.59     20.26 o
  -4  -4   2      372.45      360.69     17.33 o
  -3  -4   2     2051.24     2194.00     33.05 o
  -2  -4   2      462.03      571.39     18.60 o
  -1  -4   2      659.78      566.09     17.20 o
   0  -4   2    18141.39    19833.42    151.29 o
   1  -4   2     5430.71     5716.66     51.29 o
   3  -4   2     2250.72     2087.88     32.82 o
   4  -4   2      474.54      408.29     16.26 o
   5  -4   2     3757.24     3706.56     45.92 o
   6  -4   2     3895.36     3603.30    106.17 o
   7  -4   2        1.57       16.38     20.07 o
   8  -4   2      386.49      349.22     35.37 o
   9  -4   2       99.10       27.12     47.85 o
  10  -4   2      203.80      196.69     96.50 o
  11  -4   2       24.98       56.06     42.70 o
  12  -4   2       79.42       45.10     45.62 o
 -12  -3   2       16.49       -0.99     44.01 o
 -11  -3   2        1.60      -23.35     65.56 o
 -10  -3   2       56.43       53.85     41.31 o
  -9  -3   2      219.54      166.16     42.07 o
  -8  -3   2       95.01       48.01     29.39 o
  -7  -3   2       51.16       70.88     20.70 o
  -6  -3   2       38.14        2.78     17.55 o
  -5  -3   2     3052.97     3157.75     46.98 o
  -4  -3   2     2781.13     2657.52     36.72 o
  -3  -3   2      162.03      170.56     13.37 o
  -2  -3   2     4314.62     4189.07     43.46 o
  -1  -3   2     2998.50     3181.44     42.13 o
   0  -3   2     2025.83     2263.72     26.87 o
   1  -3   2     4848.23     4771.43     44.30 o
   2  -3   2     8343.60     8075.64     73.06 o
   3  -3   2     1095.28     1083.20     18.44 o
   4  -3   2     2230.57     2050.24     32.13 o
   5  -3   2     1898.95     2022.92     32.22 o
   6  -3   2      469.34      572.02     30.82 o
   7  -3   2      104.92      153.97     24.79 o
   8  -3   2      144.06      150.49     31.47 o
   9  -3   2      882.96      774.25     56.58 o
  10  -3   2       31.00       62.55     38.54 o
  11  -3   2      146.62       86.20     46.22 o
  12  -3   2      100.08       50.79     44.20 o
 -12  -2   2      253.44      187.64     51.64 o
 -11  -2   2      131.63      181.53     49.83 o
 -10  -2   2       38.76       -4.25     53.28 o
  -9  -2   2       35.57       -7.90     70.66 o
  -8  -2   2       66.02       52.34     24.61 o
  -7  -2   2      271.42      257.57     26.01 o
  -6  -2   2     3530.98     3392.21     65.72 o
  -5  -2   2       79.54      111.08     13.28 o
  -4  -2   2     9596.73     9562.63     86.25 o
  -3  -2   2      155.96      196.05     12.50 o
  -2  -2   2      557.93      541.45     17.86 o
  -1  -2   2     4005.13     4009.74     53.07 o
   0  -2   2     1834.40     1802.11     27.12 o
   1  -2   2     9569.26     9565.52     89.66 o
   2  -2   2       84.51       88.41      6.72 o
   3  -2   2     1070.42     1141.29     18.49 o
   4  -2   2     2668.69     2790.04     37.51 o
   5  -2   2       34.43       31.06      9.79 o
   6  -2   2     1141.60      996.91     30.46 o
   7  -2   2      292.43      236.77     43.96 o
   8  -2   2       72.71       42.86     27.25 o
   9  -2   2     1008.25      907.88     60.96 o
  10  -2   2      164.57      118.51     41.37 o
  11  -2   2       94.26       96.93     44.30 o
  12  -2   2       17.98       89.68     47.47 o
 -12  -1   2       29.47       53.21     43.20 o
 -11  -1   2      707.86      773.23     74.99 o
 -10  -1   2      107.13      122.17     90.92 o
  -9  -1   2      762.87      645.89     51.44 o
  -8  -1   2        0.21       -3.02     20.30 o
  -7  -1   2        6.13       29.69     18.36 o
  -6  -1   2     1861.03     1795.41     32.82 o
  -5  -1   2     2758.77     2791.71     34.58 o
  -4  -1   2     1395.42     1556.50     26.85 o
  -3  -1   2        0.93        8.94      6.08 o
  -2  -1   2    10189.25    10405.63     90.55 o
  -1  -1   2     4467.55     4689.79     52.08 o
   0  -1   2     1628.04     1537.36     16.92 o
   1  -1   2       12.31        5.05      4.30 o
   2  -1   2      394.25      375.28     11.55 o
   3  -1   2     4918.58     4971.68     52.07 o
   4  -1   2      211.13      223.23     14.12 o
   5  -1   2       50.33       83.53     12.13 o
   6  -1   2      231.64      229.10     19.07 o
   7  -1   2      819.75      871.99     59.49 o
   8  -1   2      344.60      334.77     67.70 o
   9  -1   2      102.87       89.54     41.98 o
  10  -1   2      117.78       59.93     37.38 o
  11  -1   2      130.77       48.34     43.49 o
  12  -1   2       50.68       29.65     44.00 o
 -13   0   2      132.64      126.01     74.33 o
 -12   0   2        6.96       16.73     40.83 o
 -11   0   2      155.73      101.13     61.57 o
 -10   0   2      157.28      203.62     37.24 o
  -9   0   2      617.02      524.81     47.04 o
  -8   0   2     2640.47     2741.90    101.21 o
  -7   0   2      612.88      589.31     36.11 o
  -6   0   2      525.14      533.10     18.88 o
  -5   0   2       12.99       20.56      9.61 o
  -4   0   2     1041.44      990.63     19.33 o
  -3   0   2      290.60      291.32     10.56 o
  -2   0   2     6972.93     7433.67     62.79 o
  -1   0   2      468.72      439.85     16.27 o
   0   0   2      937.19     1046.69     23.06 o
   1   0   2     7203.71     6956.26     62.86 o
   2   0   2      230.84      249.15     10.76 o
   3   0   2     2837.50     3018.91     42.27 o
   4   0   2      291.24      294.55     16.85 o
   5   0   2      562.39      588.71     21.98 o
   6   0   2     2848.17     2815.99     51.40 o
   7   0   2       99.90      107.04     27.18 o
   8   0   2     1539.54     1505.10     68.27 o
   9   0   2      164.64      135.22     34.01 o
  10   0   2       60.92      105.38     34.90 o
  11   0   2       58.28      183.98     49.24 o
  12   0   2        4.31       28.39     70.82 o
 -13   1   2        5.78       25.74     43.76 o
 -12   1   2        5.44      -28.35     36.44 o
 -11   1   2      245.51      203.48     80.55 o
 -10   1   2     1195.45     1266.29     71.53 o
  -9   1   2      162.04       89.95     30.15 o
  -8   1   2     4588.29     4448.05    105.75 o
  -7   1   2      290.34      285.47     20.97 o
  -6   1   2      118.28      124.45     10.78 o
  -5   1   2      128.52      158.70     10.79 o
  -4   1   2      324.29      275.63     12.18 o
  -3   1   2     1573.82     1554.51     20.66 o
  -2   1   2     5610.75     5251.40     42.99 o
  -1   1   2     4745.10     4492.95     61.38 o
   0   1   2    13632.49    13691.68    199.49 o
   1   1   2     5047.31     4882.01     53.74 o
   3   1   2     1466.47     1461.71     27.64 o
   4   1   2     2306.35     2236.04     37.35 o
   5   1   2      133.84      129.62     16.26 o
   6   1   2     1618.95     1535.06     41.14 o
   7   1   2      226.01      188.34     33.81 o
   8   1   2      455.75      505.14     45.39 o
   9   1   2      536.28      575.29     71.23 o
  10   1   2      553.62      657.76     60.97 o
  11   1   2      445.96      565.66     66.89 o
 -13   2   2      100.86       94.94     48.05 o
 -12   2   2       80.38       46.63     41.77 o
 -11   2   2       49.23      -12.75     29.02 o
 -10   2   2      359.45      458.56     79.28 o
  -9   2   2     2314.17     2374.52     79.67 o
  -8   2   2      806.49      879.85     53.99 o
  -7   2   2      456.46      435.45     24.15 o
  -6   2   2     1337.22     1331.54     23.92 o
  -5   2   2     3217.72     3368.01     40.86 o
  -4   2   2      947.95     1021.66     17.72 o
  -3   2   2     1655.71     1799.70     22.28 o
  -2   2   2      333.91      353.83     14.79 o
  -1   2   2     3637.65     3945.34     65.48 o
   0   2   2      297.47      326.66     17.72 o
   1   2   2     9641.47     9715.93     91.25 o
   2   2   2      312.94      336.32     12.67 o
   3   2   2      756.88      814.71     23.33 o
   4   2   2      856.72      870.86     26.13 o
   5   2   2        0.58       -6.49     12.76 o
   6   2   2        0.69       -1.66     17.04 o
   7   2   2      812.54      808.78     51.17 o
   8   2   2     1489.28     1531.96     68.68 o
   9   2   2      590.56      621.65     52.63 o
  10   2   2      263.29      231.92     43.00 o
  11   2   2      103.83      105.60     77.52 o
 -13   3   2       76.83      107.21     48.80 o
 -12   3   2       32.65      -35.56     35.56 o
 -11   3   2      137.50      116.56     68.75 o
 -10   3   2      849.07      718.55     53.73 o
  -9   3   2     1337.84     1367.97     65.00 o
  -8   3   2      390.21      398.34     33.68 o
  -7   3   2      167.72      198.05     18.35 o
  -6   3   2      328.25      299.49     14.63 o
  -5   3   2       28.95       27.01      8.48 o
  -4   3   2      234.01      188.68     12.68 o
  -3   3   2     1921.89     1702.02     29.29 o
  -2   3   2     2949.06     2733.88     39.80 o
  -1   3   2      428.90      523.32     15.10 o
   0   3   2      428.01      487.54     15.74 o
   1   3   2     3985.88     4079.53     45.56 o
   2   3   2     4570.56     4414.21     43.18 o
   3   3   2      247.99      230.86     16.46 o
   4   3   2     4831.92     4926.99     59.51 o
   5   3   2      889.85      987.17     36.67 o
   6   3   2      238.04      193.11     30.26 o
   7   3   2        1.00        6.21     25.44 o
   8   3   2        3.07       11.65     26.81 o
   9   3   2       42.17       66.31     92.36 o
  10   3   2      137.65      117.56     80.87 o
  11   3   2      200.08      249.79    100.81 o
 -13   4   2      114.15      230.01     77.52 o
 -12   4   2       23.82      -17.15     31.58 o
 -11   4   2      973.22      975.97     65.14 o
 -10   4   2      311.01      308.20     48.57 o
  -9   4   2        1.14      -22.14     22.14 o
  -8   4   2      919.50      901.91     56.74 o
  -7   4   2        3.81       13.95     13.02 o
  -6   4   2     3967.48     3814.40     53.68 o
  -5   4   2     4008.07     3971.48     49.05 o
  -4   4   2      482.37      459.17     17.80 o
  -3   4   2        4.37        8.92     12.92 o
  -2   4   2      262.05      282.32     13.79 o
  -1   4   2      507.65      559.37     24.47 o
   0   4   2     7233.72     6688.26     71.81 o
   1   4   2      172.59      198.10     12.56 o
   2   4   2     2567.99     2402.96     31.64 o
   3   4   2      974.42      960.09     27.20 o
   4   4   2       75.31       81.81     15.72 o
   5   4   2        9.49       35.95     27.72 o
   6   4   2      900.77      794.19     48.48 o
   7   4   2      263.38      234.83     34.04 o
   8   4   2      101.07       76.86     44.41 o
   9   4   2       73.27      108.23     50.61 o
  10   4   2        6.53      -35.47     47.48 o
 -13   5   2      202.03       93.15     69.23 o
 -12   5   2      105.32      155.63     49.92 o
 -11   5   2       28.25       48.31     31.82 o
 -10   5   2        0.21       20.23     26.79 o
  -9   5   2      382.71      398.91     36.86 o
  -8   5   2     2348.37     2308.34     58.44 o
  -7   5   2      309.44      324.88     22.41 o
  -6   5   2     2236.34     2064.67     45.18 o
  -5   5   2     1751.86     1743.05     32.36 o
  -4   5   2       42.06       41.11     10.26 o
  -3   5   2       51.64       59.85     11.16 o
  -2   5   2       11.92       -9.48      9.48 o
  -1   5   2     1305.78     1194.01     29.79 o
   0   5   2     1277.59     1179.16     22.08 o
   1   5   2     1427.22     1529.03     26.33 o
   2   5   2      185.67      197.57     14.87 o
   3   5   2      193.73      210.79     18.68 o
   4   5   2     1323.78     1368.71     51.08 o
   5   5   2     1206.61     1293.96     46.81 o
   6   5   2      464.64      501.49     61.81 o
   7   5   2      103.36      112.41     47.27 o
   8   5   2      185.60      173.71     52.75 o
   9   5   2       13.48       -0.98     44.17 o
  10   5   2        3.15      -55.99     55.99 o
 -13   6   2       70.45      113.25     72.10 o
 -12   6   2      303.90      244.89     56.41 o
 -11   6   2        3.25       19.91     36.44 o
 -10   6   2      115.72       95.27     28.26 o
  -9   6   2      448.23      516.61     62.10 o
  -8   6   2       22.21        7.30     19.28 o
  -7   6   2      767.43      901.93     34.57 o
  -6   6   2      928.76      977.86     31.74 o
  -5   6   2      103.35      103.34     12.40 o
  -4   6   2       78.29       47.82     10.19 o
  -3   6   2       60.48       56.66     10.32 o
  -2   6   2        5.27       -0.21      8.91 o
  -1   6   2      415.28      368.43     18.98 o
   0   6   2     1564.70     1498.28     27.90 o
   1   6   2     1796.27     1810.60     33.40 o
   2   6   2     1613.64     1580.54     38.43 o
   3   6   2      373.18      383.28     30.37 o
   4   6   2      848.03      829.68     81.41 o
   5   6   2        0.81        0.73     34.83 o
   6   6   2     1869.51     2144.77    152.81 o
   7   6   2      301.16      257.04     54.59 o
   8   6   2      131.77      137.53     55.54 o
   9   6   2        2.64        0.33     58.70 o
 -12   7   2       44.64       45.72     52.80 o
 -11   7   2       33.14       69.68     41.51 o
 -10   7   2      391.84      350.94     48.16 o
  -9   7   2      323.31      301.37     42.53 o
  -8   7   2      100.21       98.56     26.93 o
  -7   7   2      444.28      428.01     37.31 o
  -6   7   2       68.57       55.33     20.39 o
  -5   7   2      610.99      684.86     48.39 o
  -4   7   2     1616.17     1543.85     45.29 o
  -3   7   2       83.19       74.57     13.16 o
  -2   7   2      715.40      832.32     36.41 o
  -1   7   2     3175.45     3075.91     46.65 o
   0   7   2        2.25        0.03     12.72 o
   1   7   2       28.37       -3.29     14.50 o
   2   7   2     1120.67     1111.13     43.93 o
   3   7   2      290.59      348.86     31.63 o
   4   7   2     2724.23     2752.50    166.85 o
   5   7   2      166.20      261.35     52.79 o
   6   7   2       51.54       69.26     45.65 o
   7   7   2        4.55      -17.66     43.96 o
   8   7   2        1.76      -46.26     46.26 o
 -12   8   2       94.85      101.49     54.87 o
 -11   8   2        0.70       27.13     35.21 o
 -10   8   2       24.27       -2.03     29.56 o
  -9   8   2       16.88       -5.15     28.26 o
  -8   8   2      228.52      280.25     45.95 o
  -7   8   2       18.75        0.27     26.86 o
  -6   8   2      234.43      237.47     33.75 o
  -5   8   2       19.23       10.11     20.07 o
  -4   8   2     1164.89     1164.80     49.72 o
  -3   8   2     4229.13     4331.45     88.64 o
  -2   8   2       55.70       80.17     19.03 o
  -1   8   2      996.90     1077.69     47.41 o
   0   8   2      310.96      394.21     40.38 o
   1   8   2        1.50      -15.71     15.71 o
   2   8   2      667.21      643.24     90.74 o
   3   8   2       15.03       -7.73     27.75 o
   4   8   2      190.96      172.38     50.99 o
   5   8   2       38.04       30.17     45.68 o
   6   8   2        3.92      -41.63     42.74 o
   7   8   2      219.64      155.29     58.20 o
   8   8   2       22.58       -6.93     51.62 o
 -12   9   2       52.86       18.62     45.51 o
 -11   9   2      326.86      312.05     62.27 o
 -10   9   2      404.33      388.24     51.88 o
  -9   9   2      412.09      437.79     50.87 o
  -8   9   2      714.41      707.44     67.94 o
  -7   9   2      252.83      246.72     34.57 o
  -6   9   2      230.48      251.07     33.25 o
  -5   9   2     2242.07     2286.77     69.64 o
  -4   9   2      809.16      742.50     56.35 o
  -3   9   2     1034.45     1031.18     70.73 o
  -2   9   2     1155.70     1223.26     67.68 o
  -1   9   2      510.61      496.70     47.14 o
   0   9   2      116.73       95.36     32.01 o
   1   9   2      194.57      133.02     42.86 o
   2   9   2      358.15      295.96     54.24 o
   3   9   2       11.38       34.53     39.47 o
   4   9   2        9.73      -12.94     47.53 o
   5   9   2        3.94      -11.96     56.79 o
   6   9   2       75.14       12.12     57.42 o
   7   9   2       74.13       28.55     54.32 o
 -11  10   2      173.79      194.97     45.68 o
 -10  10   2      489.28      388.06    143.08 o
  -9  10   2       50.91      -17.14     45.25 o
  -8  10   2      389.31      408.14     72.26 o
  -7  10   2      391.10      294.23     37.89 o
  -6  10   2      611.77      560.74     55.02 o
  -5  10   2      525.84      484.80     50.87 o
  -4  10   2       17.86       28.17     32.16 o
  -3  10   2     1118.05     1105.40     68.62 o
  -2  10   2      819.41      886.54     62.73 o
  -1  10   2        6.31       -8.41     29.24 o
   0  10   2     2070.21     2246.87    101.50 o
   1  10   2       23.64        4.27     36.69 o
   2  10   2      120.66      101.38     45.46 o
   3  10   2       13.62       18.54     64.28 o
   4  10   2       68.06      166.85     77.52 o
   5  10   2        0.75      -43.33     43.33 o
   6  10   2      158.99       54.74     80.07 o
 -11  11   2       32.90       52.76     46.07 o
 -10  11   2      125.38       93.23     42.09 o
  -9  11   2      295.45      233.91     47.51 o
  -8  11   2     1054.94     1011.33    115.48 o
  -7  11   2     1220.34     1238.70    161.50 o
  -6  11   2      384.24      400.16     58.40 o
  -5  11   2       36.33       34.95     33.75 o
  -4  11   2        9.55       -7.77     30.38 o
  -3  11   2      234.95      176.32     40.51 o
  -2  11   2      487.58      499.43     58.16 o
  -1  11   2       15.84       47.68     40.94 o
   0  11   2      139.04      107.20     48.01 o
   1  11   2      138.95      122.74     47.47 o
   2  11   2      159.70      114.33     47.37 o
   3  11   2       51.49      -11.32     41.25 o
   4  11   2       21.21      -33.50     67.31 o
   5  11   2       35.67       33.18     76.25 o
 -10  12   2      177.29      113.62     51.41 o
  -9  12   2      414.87      394.72     65.08 o
  -8  12   2      149.22      133.07     53.35 o
  -7  12   2       53.15      114.57     40.67 o
  -6  12   2       82.80       76.06     36.49 o
  -5  12   2      184.80      122.98     40.38 o
  -4  12   2       39.07       34.06     34.08 o
  -3  12   2      250.62      317.75     47.41 o
  -2  12   2      145.57       91.98     36.92 o
  -1  12   2      333.59      471.34     64.39 o
   0  12   2      476.32      465.35     66.42 o
   1  12   2       23.63       47.03     69.55 o
   2  12   2       92.22      229.25     67.15 o
   3  12   2       40.31       23.61     66.68 o
   4  12   2       41.45       -0.64     68.27 o
  -9  13   2       46.96       78.16     66.99 o
  -8  13   2      167.40      125.06     77.20 o
  -7  13   2       24.45       14.40     46.56 o
  -6  13   2      101.36      101.09     43.02 o
  -5  13   2        1.23      -13.14     35.35 o
  -4  13   2        0.91       -6.33     34.12 o
  -3  13   2      302.61      409.76     85.38 o
  -2  13   2      308.28      406.74     64.05 o
  -1  13   2      259.71      318.50     69.55 o
   0  13   2      149.54      169.35     54.69 o
   1  13   2        8.64      -29.04     41.51 o
   2  13   2       61.56       97.30     72.42 o
  -8  14   2        2.57      111.02     74.01 o
  -7  14   2       24.78       10.53     54.55 o
  -6  14   2      554.24      595.93    108.79 o
  -5  14   2      338.61      164.99     67.63 o
  -4  14   2       24.18       63.36     42.06 o
  -3  14   2      617.74      751.54     72.60 o
  -2  14   2       13.85       56.94     44.89 o
  -1  14   2       11.01       47.76    107.19 o
   0  14   2      280.52      344.33    152.81 o
  -4  15   2       12.34       17.74     46.50 o
  -3  15   2      177.01      209.28     93.79 o
  -1 -15   3        7.28      -15.84     79.60 o
   0 -15   3        1.25       36.71     62.69 o
   1 -15   3       46.40       61.07     61.41 o
   2 -15   3        3.64       53.49     47.73 o
   3 -15   3      679.89      704.67     81.84 o
   4 -15   3       50.92       23.18     44.74 o
   5 -15   3       81.41      113.83     50.25 o
   6 -15   3       22.82       -1.27     49.77 o
  -3 -14   3       55.56       34.35     51.46 o
  -2 -14   3       31.68      120.52     53.95 o
  -1 -14   3        8.41       -8.62     65.40 o
   0 -14   3       67.06      142.90     50.01 o
   1 -14   3      549.85      546.98     73.20 o
   2 -14   3        2.37       44.00     72.10 o
   3 -14   3       20.08       16.94     43.02 o
   4 -14   3      189.52      178.34     52.64 o
   5 -14   3       44.27       57.23     45.61 o
   6 -14   3        3.57       36.16     44.34 o
   7 -14   3       64.85       97.64     48.91 o
   8 -14   3        1.13       27.95     45.18 o
  -5 -13   3        5.54       11.01     88.05 o
  -4 -13   3       65.49      131.66     56.72 o
  -3 -13   3      135.50      221.44     57.63 o
  -2 -13   3       65.22        3.50     43.28 o
  -1 -13   3      133.48      106.72     68.91 o
   0 -13   3       14.87       44.04     56.94 o
   1 -13   3      134.52      108.70     48.02 o
   2 -13   3      436.62      365.69    118.36 o
   3 -13   3     1314.55     1376.90     99.14 o
   4 -13   3      208.20      272.93     53.55 o
   5 -13   3      281.29      270.18     55.04 o
   6 -13   3       61.92       96.78     45.09 o
   7 -13   3       50.90        3.67     43.76 o
   8 -13   3       47.38       27.31     44.98 o
   9 -13   3        1.45      -23.29     65.08 o
  -6 -12   3       59.57      -20.41     52.67 o
  -5 -12   3      653.85      757.54     88.50 o
  -4 -12   3      236.25      214.68     56.79 o
  -3 -12   3       40.71       28.37     45.30 o
  -2 -12   3       33.28       18.88     29.61 o
  -1 -12   3      225.20      204.32     37.58 o
   0 -12   3      105.68      155.09     34.15 o
   1 -12   3      544.86      603.97     49.91 o
   2 -12   3      648.97      637.57     50.54 o
   3 -12   3      379.13      491.82     46.08 o
   4 -12   3      174.09      186.94     67.07 o
   5 -12   3      166.73      244.74     41.42 o
   6 -12   3      201.97      135.97     37.85 o
   7 -12   3      473.61      564.31     56.32 o
   8 -12   3      241.65      303.70     50.13 o
   9 -12   3      182.68      115.80     68.91 o
  10 -12   3       87.87      191.73     82.63 o
  -7 -11   3      197.68      276.27     95.71 o
  -6 -11   3      841.47      957.12    103.04 o
  -5 -11   3      125.35      145.96     51.02 o
  -4 -11   3      180.83      229.39     39.01 o
  -3 -11   3       37.94       -0.76     27.87 o
  -2 -11   3      111.67       47.78     63.30 o
  -1 -11   3      185.11      207.95     35.96 o
   0 -11   3      546.21      473.61     44.13 o
   1 -11   3      300.61      293.12     39.50 o
   2 -11   3        5.49       -3.90     27.69 o
   3 -11   3        3.16      -26.83     26.83 o
   4 -11   3      303.73      272.13     39.79 o
   5 -11   3     1373.28     1362.68     91.47 o
   6 -11   3     1189.90     1086.49     67.71 o
   7 -11   3        0.56       28.52     41.69 o
   8 -11   3      137.98       96.14     41.76 o
   9 -11   3       51.05       32.52     47.28 o
  10 -11   3      280.83      362.40     74.17 o
  -8 -10   3        9.77      -66.04     66.04 o
  -7 -10   3      199.27      145.05     58.15 o
  -6 -10   3      194.39      183.42     41.23 o
  -5 -10   3       10.90       19.07     32.11 o
  -4 -10   3       15.02      -16.68     29.42 o
  -3 -10   3       41.89       35.05     29.25 o
  -2 -10   3     1215.80     1275.22     81.23 o
  -1 -10   3      417.64      423.41     44.83 o
   0 -10   3       72.40      121.39     44.18 o
   1 -10   3      282.31      424.79     72.60 o
   2 -10   3      513.68      629.76     48.26 o
   3 -10   3       44.25       40.92     29.43 o
   4 -10   3     2222.59     2185.32     76.80 o
   5 -10   3      340.82      379.10     43.37 o
   6 -10   3      588.47      650.34     65.01 o
   7 -10   3      233.80      315.91     87.73 o
   8 -10   3      222.27      213.75     42.07 o
   9 -10   3        7.00       19.56     44.54 o
  10 -10   3       64.04        6.30     44.86 o
  11 -10   3       85.53      194.82     93.79 o
  -9  -9   3      263.86      230.65     91.24 o
  -8  -9   3       21.13       28.00     43.90 o
  -7  -9   3      332.08      285.16     45.76 o
  -6  -9   3      169.96      146.67     38.03 o
  -5  -9   3      226.52      150.70     38.45 o
  -4  -9   3     1331.67     1392.52     78.13 o
  -3  -9   3      527.18      600.84     58.62 o
  -2  -9   3      743.80      814.22     52.49 o
  -1  -9   3      490.14      503.27     59.82 o
   0  -9   3       28.61       96.03     27.97 o
   1  -9   3        1.30      -11.70     22.34 o
   2  -9   3      460.90      532.36     42.55 o
   3  -9   3       12.05      -12.33     48.92 o
   4  -9   3      705.11      749.35     51.19 o
   5  -9   3      626.82      621.68     49.79 o
   6  -9   3      161.67      202.22     36.37 o
   7  -9   3       23.72        7.31     39.32 o
   8  -9   3      304.10      385.30     46.31 o
   9  -9   3      746.37      844.20    161.74 o
  10  -9   3      269.54      351.66    111.02 o
  11  -9   3       13.04       81.54     48.41 o
  -9  -8   3        1.30       77.08     66.20 o
  -8  -8   3       11.15      -11.36     37.33 o
  -7  -8   3      387.53      306.19     55.73 o
  -6  -8   3     1106.97     1043.64     65.18 o
  -5  -8   3      288.00      288.58     57.34 o
  -4  -8   3      250.13      281.04     38.76 o
  -3  -8   3       23.43       -2.96     23.77 o
  -2  -8   3     1568.40     1507.23     50.66 o
  -1  -8   3     1283.77     1285.68     37.46 o
   0  -8   3      280.79      296.15     21.20 o
   1  -8   3     1673.55     1907.45     44.35 o
   2  -8   3     1485.28     1447.15     36.57 o
   3  -8   3       63.50       46.55     19.45 o
   4  -8   3       30.98       28.76     20.38 o
   5  -8   3        1.03        5.68     20.08 o
   6  -8   3      609.38      551.81     47.31 o
   7  -8   3      382.85      416.01     66.25 o
   8  -8   3      854.71      916.51     62.28 o
   9  -8   3        6.61        9.37     52.00 o
  10  -8   3      458.98      441.52    106.55 o
  11  -8   3       45.07       45.94     41.62 o
 -10  -7   3       55.03       38.61     45.76 o
  -9  -7   3       62.88        7.21     39.71 o
  -8  -7   3        9.02       -4.55     34.02 o
  -7  -7   3       21.44        1.81     29.90 o
  -6  -7   3      149.36       78.43     39.86 o
  -5  -7   3        2.32       -5.59     24.83 o
  -4  -7   3      160.28      159.72     28.21 o
  -3  -7   3       32.16       16.06     19.42 o
  -2  -7   3      826.65      827.11     31.26 o
  -1  -7   3       92.75       78.87     12.47 o
   0  -7   3     3298.39     3449.44     42.54 o
   1  -7   3     1204.92     1184.95     29.52 o
   2  -7   3       17.31        5.57      8.65 o
   3  -7   3      826.86      877.13     26.66 o
   4  -7   3     1085.58     1012.86     43.07 o
   5  -7   3      725.42      877.47     44.94 o
   6  -7   3       79.66       35.74     21.92 o
   7  -7   3      526.15      519.40     41.44 o
   8  -7   3      875.29      863.93     73.78 o
   9  -7   3      503.17      271.17     66.99 o
  10  -7   3       26.51       59.02     57.10 o
  11  -7   3      137.84      113.25     63.17 o
  12  -7   3       91.00       36.69     64.12 o
 -11  -6   3       25.87       87.81     48.58 o
 -10  -6   3      109.56       58.97     45.53 o
  -9  -6   3       11.94      -23.03     35.20 o
  -8  -6   3      479.93      520.21     52.47 o
  -7  -6   3      975.61     1023.97     63.04 o
  -6  -6   3        2.15       -5.49     25.81 o
  -5  -6   3     1079.14     1069.30     51.19 o
  -4  -6   3        4.80       14.84     18.81 o
  -3  -6   3      139.69      163.12     16.70 o
  -2  -6   3      124.43      128.92     13.13 o
  -1  -6   3       33.64       32.84     11.24 o
   0  -6   3     1388.14     1413.20     26.80 o
   1  -6   3     8746.19     8964.63     77.18 o
   2  -6   3      206.25      267.59     13.91 o
   3  -6   3     1428.31     1613.92     29.61 o
   4  -6   3       40.69       89.01     13.95 o
   5  -6   3       41.51       61.90     19.17 o
   6  -6   3     3656.61     3419.08     84.73 o
   7  -6   3     1052.76      944.21     71.60 o
   8  -6   3      575.80      532.93     42.49 o
   9  -6   3       71.05        2.13     35.63 o
  10  -6   3        9.17       24.93     36.19 o
  11  -6   3      205.70      220.73     70.34 o
  12  -6   3       92.98      220.63     54.03 o
 -11  -5   3      110.34      116.80    131.28 o
 -10  -5   3      479.82      466.98     64.49 o
  -9  -5   3      280.52      290.08     51.55 o
  -8  -5   3        0.17      -13.55     39.96 o
  -7  -5   3      315.00      391.30     37.32 o
  -6  -5   3      270.98      299.68     31.31 o
  -5  -5   3       18.80       12.54     19.92 o
  -4  -5   3       16.32       -0.55     13.54 o
  -3  -5   3      168.55      195.09     13.92 o
  -2  -5   3      837.78      735.19     21.42 o
  -1  -5   3     8380.48     8383.93     75.09 o
   0  -5   3      302.39      382.48     16.73 o
   1  -5   3      890.23      853.20     20.79 o
   2  -5   3      246.52      236.58     12.90 o
   3  -5   3     1201.09     1275.25     24.43 o
   4  -5   3     8350.49     8553.12     76.49 o
   5  -5   3     1574.44     1574.93     43.02 o
   6  -5   3     1813.97     1833.12     50.23 o
   7  -5   3      330.08      279.27     32.97 o
   8  -5   3      207.84      177.86     34.17 o
   9  -5   3      158.37      236.07     46.58 o
  10  -5   3       57.70       78.31     41.14 o
  11  -5   3      694.97      692.80     73.99 o
  12  -5   3      256.97      272.11     76.09 o
 -11  -4   3        1.50       18.52     41.11 o
 -10  -4   3       90.66       73.91     41.65 o
  -9  -4   3      215.88      159.28     44.62 o
  -8  -4   3      295.73      305.85     37.24 o
  -7  -4   3        8.51        1.12     22.79 o
  -6  -4   3     2257.65     2409.15     73.69 o
  -5  -4   3      934.02     1126.07     43.96 o
  -4  -4   3       87.81       84.05     11.65 o
  -3  -4   3     1455.81     1359.03     25.73 o
  -2  -4   3      772.75      929.69     21.87 o
  -1  -4   3      420.65      404.48     14.64 o
   0  -4   3    18547.28    18409.02    150.00 o
   1  -4   3     2489.86     2557.86     31.64 o
   2  -4   3     3182.44     3270.92     36.61 o
   3  -4   3      606.30      494.89     18.06 o
   4  -4   3     4305.06     4165.58     44.23 o
   5  -4   3      931.72     1001.37     29.57 o
   6  -4   3       82.01      101.86     19.30 o
   7  -4   3        1.98      -13.06     19.71 o
   8  -4   3      450.73      562.83     47.96 o
   9  -4   3      139.36      155.97     35.04 o
  10  -4   3       38.44      -28.15     34.60 o
  11  -4   3       33.29       56.09     43.38 o
  12  -4   3        0.65       -5.46     41.81 o
 -12  -3   3      134.19       95.78     45.55 o
 -11  -3   3      310.64      224.99     52.21 o
 -10  -3   3     1029.08     1046.15     83.09 o
  -9  -3   3        8.76      -30.00     30.00 o
  -8  -3   3      342.71      322.60     35.75 o
  -7  -3   3       84.23       59.67     29.38 o
  -6  -3   3      224.51      211.19     25.39 o
  -5  -3   3     6027.36     6290.30     71.69 o
  -4  -3   3     1161.02     1178.98     25.20 o
  -3  -3   3     3818.89     3855.37     49.82 o
  -2  -3   3       16.73        8.34      9.37 o
  -1  -3   3      208.87      184.07     10.89 o
   0  -3   3    18213.67    18361.68    153.75 o
   1  -3   3     1072.93     1178.08     25.57 o
   2  -3   3     2539.16     2375.55     30.91 o
   3  -3   3     5549.84     5700.67     66.27 o
   4  -3   3       15.28       -4.94      9.28 o
   5  -3   3     2549.59     2582.91     38.96 o
   6  -3   3      519.01      663.54     34.42 o
   7  -3   3      127.66      114.14     23.94 o
   8  -3   3      148.48      176.79     37.28 o
   9  -3   3        6.24       23.58     27.67 o
  10  -3   3       35.11       -0.60     35.16 o
  11  -3   3      429.99      381.58     59.36 o
  12  -3   3        1.44       58.12     46.44 o
 -12  -2   3       37.16       54.78     42.84 o
 -11  -2   3      472.16      456.92     61.90 o
 -10  -2   3       87.22       81.75     38.46 o
  -9  -2   3      843.87      865.44     59.07 o
  -8  -2   3       10.83      -18.94     23.59 o
  -7  -2   3     2175.36     2197.74     86.57 o
  -6  -2   3     1965.87     1893.04     44.65 o
  -5  -2   3     6126.71     5992.81     67.20 o
  -4  -2   3     2053.85     2013.68     35.09 o
  -3  -2   3     2349.90     2423.07     34.19 o
  -2  -2   3     2094.93     2009.34     29.32 o
  -1  -2   3       91.46      107.92      7.63 o
   0  -2   3     3359.56     3319.62     35.08 o
   1  -2   3      701.28      761.91     13.06 o
   3  -2   3     6034.31     6119.27     53.51 o
   4  -2   3      210.45      173.97     12.41 o
   5  -2   3       27.66       13.87      8.66 o
   6  -2   3      177.92      208.61     17.69 o
   7  -2   3     1719.28     1710.71     52.67 o
   8  -2   3     1011.32     1003.92     59.36 o
   9  -2   3      147.89      235.24     38.38 o
  10  -2   3      131.23      196.58     42.27 o
  11  -2   3       26.93      -24.50     36.86 o
  12  -2   3        3.95       10.17     41.29 o
 -12  -1   3      166.43      174.19     52.84 o
 -11  -1   3        3.22      -32.64     32.92 o
 -10  -1   3      176.19      155.75     38.71 o
  -9  -1   3       12.02        5.29     26.87 o
  -8  -1   3      941.73      961.82     55.99 o
  -7  -1   3       32.24       23.82     18.02 o
  -6  -1   3       44.59       56.92     10.23 o
  -5  -1   3     1374.94     1319.81     31.17 o
  -4  -1   3     2264.09     2297.28     30.13 o
  -3  -1   3     3567.79     3487.55     34.18 o
  -2  -1   3     2196.67     1908.17     24.63 o
  -1  -1   3     8064.22     8045.06     72.52 o
   1  -1   3      912.73      750.87     11.72 o
   2  -1   3      891.14      981.33     18.93 o
   3  -1   3       14.45       21.65      9.20 o
   4  -1   3     1425.19     1558.63     27.69 o
   5  -1   3       25.08       17.29      9.26 o
   6  -1   3     5467.37     5646.16     79.04 o
   7  -1   3     1591.40     1463.11     72.47 o
   8  -1   3      190.69      180.47     36.30 o
   9  -1   3      795.05      813.54     57.69 o
  10  -1   3       44.48      108.33     41.92 o
  11  -1   3      115.74      160.19     72.42 o
 -13   0   3        1.19       19.92     44.53 o
 -12   0   3      257.67      217.21     51.26 o
 -11   0   3       75.44       26.50     57.97 o
 -10   0   3      402.00      441.27     46.76 o
  -9   0   3        1.01       69.14     28.24 o
  -8   0   3       12.51       -3.76     22.51 o
  -7   0   3       60.32       45.57     15.60 o
  -6   0   3     3370.49     3330.97     40.82 o
  -5   0   3      468.50      501.76     16.41 o
  -4   0   3      136.55      129.71     10.28 o
  -3   0   3      320.54      365.91     10.33 o
  -2   0   3      103.72      103.64      7.61 o
  -1   0   3     9849.16     9389.49    123.00 o
   0   0   3      320.94      445.71     28.11 o
   1   0   3    10007.38    10062.51     88.06 o
   2   0   3     1074.71     1112.56     17.20 o
   3   0   3     3017.51     2888.47     35.41 o
   4   0   3        4.62       41.39     10.59 o
   5   0   3      315.34      230.55     16.36 o
   6   0   3        4.77        2.74     14.27 o
   7   0   3     1212.73     1149.58     84.71 o
   8   0   3       35.10       28.79     24.93 o
   9   0   3       19.08      -32.64     32.64 o
  10   0   3        5.26       65.01     34.35 o
  11   0   3       38.36       -1.91     63.80 o
 -13   1   3       84.52       89.42     46.51 o
 -12   1   3       72.91       45.05     40.39 o
 -11   1   3        3.77       47.30     31.17 o
 -10   1   3      774.81      743.41     58.78 o
  -9   1   3      144.64      167.70     32.42 o
  -8   1   3      572.76      597.80     44.26 o
  -7   1   3        5.65       -9.28     10.19 o
  -6   1   3       70.13       69.65      8.60 o
  -5   1   3        1.59       -5.13      8.60 o
  -4   1   3     3366.57     3290.39     34.42 o
  -3   1   3    18281.72    18410.46    137.80 o
  -2   1   3     4741.46     4623.02     56.81 o
  -1   1   3    13138.72    12450.75    161.41 o
   0   1   3    30793.81    31377.12    367.15 o
   1   1   3      196.92      219.60     11.67 o
   2   1   3      391.47      457.00     16.90 o
   3   1   3      174.51      196.07     14.05 o
   4   1   3     4043.87     4381.48     55.66 o
   5   1   3     1311.41     1399.26     35.96 o
   6   1   3      164.96      120.68     34.69 o
   7   1   3        0.23      -15.14     22.19 o
   8   1   3       35.07       59.29     29.41 o
   9   1   3      247.62      325.94     42.11 o
  10   1   3      399.83      445.93     99.06 o
  11   1   3       42.99      143.33     57.04 o
 -13   2   3       17.01       24.72     43.54 o
 -12   2   3       43.42       23.41     32.45 o
 -11   2   3      157.34      127.43     37.03 o
 -10   2   3      437.04      455.46     62.39 o
  -9   2   3      143.67      127.46     37.79 o
  -8   2   3      844.97      856.82     36.76 o
  -7   2   3      470.94      477.69     26.43 o
  -6   2   3      157.25      150.09     11.47 o
  -5   2   3      934.85      848.13     21.32 o
  -3   2   3      966.78      883.62     18.37 o
  -2   2   3     3816.07     3636.48     64.03 o
   0   2   3    20182.12    20644.17    199.84 o
   1   2   3        2.37       -1.58      8.02 o
   2   2   3       33.48       -1.94      9.63 o
   3   2   3       91.48      106.26     11.14 o
   4   2   3     1122.29     1134.16     29.77 o
   5   2   3       98.10      100.66     21.74 o
   6   2   3      171.27      172.57     24.50 o
   7   2   3      331.85      406.69     38.26 o
   8   2   3      110.44      159.67     32.93 o
   9   2   3       48.59        0.61     40.36 o
  10   2   3      405.17      580.94    130.64 o
  11   2   3      106.80      167.00     61.01 o
 -13   3   3        6.35      -50.09     50.09 o
 -12   3   3      509.56      517.88     53.31 o
 -11   3   3      121.61      100.38     33.07 o
 -10   3   3     1544.74     1858.45     89.89 o
  -9   3   3     1378.90     1367.00     81.66 o
  -8   3   3       31.84       17.14     24.45 o
  -7   3   3      988.91      954.60     33.18 o
  -6   3   3       19.95       47.14      9.10 o
  -5   3   3     2772.83     3042.63     38.94 o
  -4   3   3      435.36      559.13     17.37 o
  -3   3   3        0.74       -9.09      9.84 o
  -2   3   3     1212.05     1291.71     28.94 o
  -1   3   3      178.21      194.05     14.84 o
   1   3   3     1930.61     1851.19     41.57 o
   2   3   3       84.98       82.58     10.71 o
   3   3   3     2172.61     2255.90     37.36 o
   4   3   3      622.18      589.33     23.60 o
   5   3   3      389.86      471.29     30.03 o
   6   3   3      215.58      256.57     31.43 o
   7   3   3        7.55       31.70     38.15 o
   8   3   3       58.56       49.19     42.62 o
   9   3   3     1474.41     1490.43    109.72 o
  10   3   3       30.11      -11.69     49.45 o
 -13   4   3       93.63       13.43     51.84 o
 -12   4   3      727.98      664.56     75.58 o
 -11   4   3       12.56       12.26     38.47 o
 -10   4   3        4.97       -2.41     25.61 o
  -9   4   3       47.50       70.20     23.80 o
  -8   4   3     1311.40     1306.81     60.30 o
  -7   4   3     3607.78     3380.32     54.49 o
  -6   4   3        0.63        9.46      8.34 o
  -5   4   3     2131.59     1804.39     27.87 o
  -4   4   3      765.73      660.60     16.46 o
  -3   4   3       82.27       27.95     13.16 o
  -2   4   3     3517.71     3783.62     56.90 o
  -1   4   3       60.02       68.14     11.06 o
   0   4   3     1164.63     1371.42     27.33 o
   1   4   3    14220.55    14455.52    117.09 o
   2   4   3     2478.31     2396.66     37.88 o
   3   4   3     1083.46     1165.33     34.61 o
   4   4   3      759.56      823.00     50.29 o
   5   4   3      175.11      139.47     30.36 o
   6   4   3      790.30      702.65     62.75 o
   7   4   3     1086.06     1141.12     88.74 o
   8   4   3       63.39       45.52     45.10 o
   9   4   3      611.26      558.62     94.59 o
  10   4   3       47.52      -35.96     50.21 o
 -13   5   3      104.65      169.95    124.42 o
 -12   5   3       51.71       57.10     41.77 o
 -11   5   3       70.39       40.37     80.07 o
 -10   5   3      352.96      264.42     59.50 o
  -9   5   3     1090.11     1137.38     53.00 o
  -8   5   3       33.28       26.26     19.09 o
  -7   5   3      200.05      216.92     23.64 o
  -6   5   3      302.52      268.63     20.64 o
  -5   5   3       16.77       16.48      8.91 o
  -4   5   3       63.18       93.41     12.57 o
  -3   5   3      199.32      181.25     14.83 o
  -2   5   3       13.15       18.38     10.48 o
  -1   5   3       40.94       42.50     11.82 o
   0   5   3     1607.05     1654.92     32.51 o
   1   5   3       15.01        4.57      9.03 o
   2   5   3     1239.06     1314.96     27.29 o
   3   5   3      459.18      450.02     33.60 o
   4   5   3       58.15       31.68     31.30 o
   5   5   3      118.09      118.58     29.92 o
   6   5   3        1.39       -3.35     61.57 o
   7   5   3      224.05      236.65     54.86 o
   8   5   3       70.56       22.74     45.45 o
   9   5   3       27.20       36.80     70.18 o
 -13   6   3      101.93       25.48     49.04 o
 -12   6   3      147.09       37.79     48.01 o
 -11   6   3       84.65      158.55     81.03 o
 -10   6   3        0.53       -8.14     28.76 o
  -9   6   3        2.28        5.42     27.02 o
  -8   6   3      767.76      688.27     38.97 o
  -7   6   3     1336.15     1431.61     48.57 o
  -6   6   3      349.58      375.58     27.49 o
  -5   6   3     5198.74     5033.64     71.21 o
  -4   6   3      520.97      497.60     20.81 o
  -3   6   3     2350.78     2425.27     37.96 o
  -2   6   3      891.37      962.82     32.47 o
  -1   6   3      159.73      183.32     16.88 o
   0   6   3     1931.59     2135.04     42.69 o
   1   6   3     1462.91     1515.58     32.33 o
   2   6   3      245.93      252.85     21.24 o
   3   6   3        1.68       29.13     20.77 o
   4   6   3      408.90      358.51     52.22 o
   5   6   3      418.00      332.13     54.56 o
   6   6   3       17.28       23.73     55.99 o
   7   6   3       45.02        0.99     65.56 o
   8   6   3       27.65       -5.28     43.72 o
   9   6   3        5.43       -5.02     64.12 o
 -13   7   3        2.62      -51.14     80.55 o
 -12   7   3        0.73       41.29     43.82 o
 -11   7   3       64.39       52.48     40.39 o
 -10   7   3      405.38      325.92     46.30 o
  -9   7   3       40.78       87.54     28.22 o
  -8   7   3     1415.89     1471.60     53.25 o
  -7   7   3       17.62        8.94     19.36 o
  -6   7   3      132.83      155.00     26.42 o
  -5   7   3      534.26      552.99     37.16 o
  -4   7   3       17.32       44.37     15.70 o
  -3   7   3     1436.46     1373.84     44.15 o
  -2   7   3     1480.85     1352.38     35.24 o
  -1   7   3      386.80      380.67     23.82 o
   0   7   3      108.58       46.39     23.75 o
   1   7   3      845.69      869.36     51.68 o
   2   7   3      479.26      655.51     59.78 o
   3   7   3     2187.07     2307.47    141.33 o
   4   7   3       39.30      -26.48     48.17 o
   5   7   3      790.86     1012.47     84.21 o
   6   7   3      206.77      246.14     57.34 o
   7   7   3        0.86        3.20     47.25 o
   8   7   3       26.39       46.37     52.78 o
 -12   8   3       16.27       -2.37     50.56 o
 -11   8   3       29.21       46.27     36.04 o
 -10   8   3       62.34       60.21     32.50 o
  -9   8   3       70.67       78.88     28.46 o
  -8   8   3       11.85       13.06     24.92 o
  -7   8   3        0.71      -17.68     38.61 o
  -6   8   3       84.80      111.29     32.80 o
  -5   8   3     3549.06     3360.42     95.91 o
  -4   8   3      598.25      469.98     48.14 o
  -3   8   3     1442.53     1550.35     96.88 o
  -2   8   3      399.76      393.75     30.76 o
  -1   8   3      475.89      509.68     40.24 o
   0   8   3      118.70       98.82     29.48 o
   1   8   3      859.98      934.49     70.88 o
   2   8   3       36.64      -31.29     31.29 o
   3   8   3      279.55      283.28     52.09 o
   4   8   3      140.79       97.62     65.40 o
   5   8   3       49.35       63.80     64.12 o
   6   8   3      279.74      229.98     59.85 o
   7   8   3      108.07       60.93     54.48 o
 -12   9   3      180.22      167.28     55.55 o
 -11   9   3       40.05        3.55     36.18 o
 -10   9   3       99.61      105.20     37.41 o
  -9   9   3      568.87      446.68     51.66 o
  -8   9   3      431.68      478.99     53.22 o
  -7   9   3      446.85      507.34     50.87 o
  -6   9   3      270.92      278.28     41.14 o
  -5   9   3      396.18      397.57     82.17 o
  -4   9   3     1066.97     1076.69     64.69 o
  -3   9   3     2362.05     2230.22    118.67 o
  -2   9   3       20.83       22.43     28.36 o
  -1   9   3      332.17      397.07     44.24 o
   0   9   3      180.38      174.37     36.13 o
   1   9   3        9.48        1.84     36.05 o
   2   9   3       17.59      -14.57     40.36 o
   3   9   3      262.76      287.67    111.02 o
   4   9   3        0.44       35.73     63.80 o
   5   9   3      126.64       84.86     76.56 o
   6   9   3      126.28       98.58     78.48 o
   7   9   3       24.96      -62.05     62.05 o
 -11  10   3      195.38      170.83     47.47 o
 -10  10   3       10.51       -3.52     33.96 o
  -9  10   3       19.77       15.39     42.37 o
  -8  10   3      413.02      456.92     63.59 o
  -7  10   3        1.12       25.27     31.25 o
  -6  10   3      111.62      166.40     38.29 o
  -5  10   3      663.06      742.47     59.43 o
  -4  10   3      230.95      192.32     39.67 o
  -3  10   3        1.41       14.65     29.26 o
  -2  10   3      287.41      340.62     43.06 o
  -1  10   3      306.50      280.73     41.79 o
   0  10   3      152.35       84.34     50.88 o
   1  10   3      544.06      549.41     65.67 o
   2  10   3      861.63      986.85     82.55 o
   3  10   3        0.78       36.68     41.48 o
   4  10   3      119.73      192.37     83.90 o
   5  10   3       10.55      125.06     80.07 o
   6  10   3        8.43      -49.77     67.95 o
 -11  11   3       20.68       49.26     47.52 o
 -10  11   3      256.38      352.84     90.28 o
  -9  11   3      206.84      254.25     63.00 o
  -8  11   3        1.21       -9.92     33.39 o
  -7  11   3       84.69       54.88     42.11 o
  -6  11   3       64.98        4.34     57.70 o
  -5  11   3      178.06      239.09     43.04 o
  -4  11   3       76.65      116.48     36.95 o
  -3  11   3      403.49      418.90     51.03 o
  -2  11   3      118.92       93.06     34.94 o
  -1  11   3      775.41      753.00     72.07 o
   0  11   3     1098.69     1223.58     90.30 o
   1  11   3        1.75       -6.88     46.58 o
   2  11   3      249.93      205.22     50.98 o
   3  11   3       12.40       -9.57     57.74 o
   4  11   3       49.87       48.17     70.82 o
   5  11   3      107.48      285.84     99.85 o
 -10  12   3       25.33      -24.25     57.10 o
  -9  12   3       17.41      -34.14     54.55 o
  -8  12   3        3.05        6.87     35.68 o
  -7  12   3      306.38      327.00     59.55 o
  -6  12   3        5.86      -31.69     31.69 o
  -5  12   3       35.16        2.13     35.38 o
  -4  12   3      191.91      113.31     46.71 o
  -3  12   3        1.93      -12.96     30.43 o
  -2  12   3      758.58      787.14     65.16 o
  -1  12   3      267.04      382.94     72.26 o
   0  12   3      275.90      276.81     56.59 o
   1  12   3       22.01      118.10     61.41 o
   2  12   3        4.80      -40.92     40.92 o
   3  12   3      171.41      180.25     80.71 o
  -9  13   3      513.89      498.95    104.32 o
  -8  13   3       54.20      100.12     53.40 o
  -7  13   3      476.33      535.92     74.62 o
  -6  13   3       12.83       36.37     38.51 o
  -5  13   3        1.36       23.56     36.88 o
  -4  13   3      252.14      267.82     49.77 o
  -3  13   3       26.60       81.41     39.24 o
  -2  13   3       90.36      120.78     49.86 o
  -1  13   3      222.78      206.71     51.20 o
   0  13   3        8.79       96.44     54.71 o
   1  13   3       41.29       78.08     70.34 o
   2  13   3       46.28      133.75     54.02 o
  -7  14   3       60.10       -6.56     77.84 o
  -6  14   3      291.57      371.60     92.83 o
  -5  14   3        4.22       -1.42     57.90 o
  -4  14   3      101.84      169.56     47.81 o
  -3  14   3        5.89       73.00     45.68 o
  -2  14   3       12.26      -19.96     39.05 o
  -1  14   3      251.05      218.88     57.45 o
   0  14   3       17.27       64.53    116.28 o
   2 -16   4        0.25      -36.57     49.86 o
   3 -16   4        7.07      -25.82     49.05 o
  -2 -15   4       52.16      116.34     66.36 o
  -1 -15   4       18.47       71.43     49.57 o
   0 -15   4       59.30      162.94     59.23 o
   1 -15   4       87.16       82.03     53.86 o
   2 -15   4        5.23       51.02     48.01 o
   3 -15   4       19.80      -42.30     42.30 o
   4 -15   4       17.65       40.87     46.77 o
   5 -15   4      128.36      174.61     55.07 o
   6 -15   4       22.62       54.68     48.92 o
  -4 -14   4       12.82       47.53     81.35 o
  -3 -14   4       14.45      -17.61     47.62 o
  -2 -14   4      138.32      147.33     54.97 o
  -1 -14   4      626.54      592.89     82.79 o
   0 -14   4       56.46      152.21     52.02 o
   1 -14   4       10.19       79.08     47.27 o
   2 -14   4      295.31      397.35    118.99 o
   3 -14   4      342.71      396.37     64.40 o
   4 -14   4        3.19      -10.85     40.83 o
   5 -14   4      335.78      361.78     67.47 o
   6 -14   4        0.41       -5.62     42.07 o
   7 -14   4       18.83       13.08     66.68 o
   8 -14   4       29.84      -51.36     62.21 o
  -5 -13   4      119.17       28.07     78.80 o
  -4 -13   4      174.23      134.28     57.96 o
  -3 -13   4       20.24      -37.63     69.87 o
  -2 -13   4       70.86       29.11     32.14 o
  -1 -13   4       25.00      -26.29     26.29 o
   0 -13   4        1.74        5.70     29.60 o
   1 -13   4     1074.47     1152.60     68.82 o
   2 -13   4      314.59      370.79     45.73 o
   3 -13   4      862.47      884.45     61.20 o
   4 -13   4      899.01      934.60     64.49 o
   5 -13   4        1.43       11.21     33.36 o
   6 -13   4       62.71       88.26     57.50 o
   7 -13   4       29.54       54.11     37.97 o
   8 -13   4       28.31        7.77     48.21 o
   9 -13   4        5.92       27.75     65.40 o
  -6 -12   4      253.80      103.04     86.14 o
  -5 -12   4       62.19       -6.40     33.01 o
  -4 -12   4       65.33       11.28     33.98 o
  -3 -12   4       73.74       33.90     33.48 o
  -2 -12   4      114.52      133.56     35.95 o
  -1 -12   4      841.96      917.17     61.28 o
   0 -12   4       71.22       95.74     41.42 o
   1 -12   4      353.74      438.68     56.25 o
   2 -12   4        7.59       22.25     30.67 o
   3 -12   4       66.68       20.77     30.06 o
   4 -12   4      271.38      315.11     47.80 o
   5 -12   4        6.76       22.73     33.21 o
   6 -12   4      955.33     1083.18     71.45 o
   7 -12   4      588.75      595.60     57.69 o
   8 -12   4      457.09      457.36     66.11 o
   9 -12   4      146.31      139.90     53.23 o
  10 -12   4       32.98       33.23     51.97 o
  -7 -11   4      157.15      109.54     49.50 o
  -6 -11   4       55.09      -17.17     38.21 o
  -5 -11   4       43.88        1.35     32.61 o
  -4 -11   4      315.07      387.03     47.63 o
  -3 -11   4        0.06       37.27     31.36 o
  -2 -11   4      589.38      542.22     55.17 o
  -1 -11   4      995.21     1135.00     64.61 o
   0 -11   4      138.13      173.68     35.86 o
   1 -11   4        6.33       -0.58     29.22 o
   2 -11   4      368.11      382.11     44.10 o
   3 -11   4     1322.70     1236.60     68.15 o
   4 -11   4     1656.66     1890.41     78.60 o
   5 -11   4      220.74      129.54     43.16 o
   6 -11   4      555.62      572.83     55.40 o
   7 -11   4      248.74      271.03     44.78 o
   8 -11   4       80.95       53.58     44.07 o
   9 -11   4      204.42      213.58     54.46 o
  10 -11   4        0.17       72.69     51.54 o
  -8 -10   4      126.33       90.81     46.98 o
  -7 -10   4       18.39      -23.77     70.66 o
  -6 -10   4      220.42      130.97     40.93 o
  -5 -10   4      204.07      165.89     41.73 o
  -4 -10   4      524.63      474.44     48.60 o
  -3 -10   4      315.75      336.39     41.61 o
  -2 -10   4      107.21      115.39     33.19 o
  -1 -10   4       21.30       40.70     29.92 o
   0 -10   4       28.70       13.15     28.46 o
   1 -10   4      410.15      368.86     49.42 o
   2 -10   4       15.57       23.03     34.95 o
   3 -10   4      494.40      467.95     46.86 o
   4 -10   4        2.45       30.46     30.46 o
   5 -10   4      123.19      117.57     33.52 o
   6 -10   4      887.41      905.65     87.84 o
   7 -10   4       62.17      121.61     35.08 o
   8 -10   4      139.14       89.16     44.28 o
   9 -10   4      257.89      259.63     53.32 o
  10 -10   4       60.81      106.09     49.85 o
  11 -10   4      117.90      174.13     54.82 o
  -9  -9   4       25.96       20.13     45.74 o
  -8  -9   4      161.32      147.91     46.68 o
  -7  -9   4        1.59      -27.44     45.30 o
  -6  -9   4      119.90      119.07     50.55 o
  -5  -9   4      956.39     1018.03    105.88 o
  -4  -9   4      404.10      318.73     41.53 o
  -3  -9   4      494.02      592.15     67.54 o
  -2  -9   4     1745.54     1827.06     67.74 o
  -1  -9   4       62.70       44.51     25.29 o
   0  -9   4      122.88      110.16     24.84 o
   1  -9   4        1.40       -5.86     20.61 o
   2  -9   4       15.88       87.24     26.29 o
   3  -9   4      173.24      162.83     27.00 o
   4  -9   4      997.36     1024.51     52.68 o
   5  -9   4      139.75       87.26     30.97 o
   6  -9   4      700.42      677.68     53.51 o
   7  -9   4      487.25      527.94     50.50 o
   8  -9   4      371.54      363.74     55.26 o
   9  -9   4      625.23      551.29     66.86 o
  10  -9   4       82.01       86.66     47.01 o
  11  -9   4      863.66      908.11     85.20 o
 -10  -8   4      328.78      317.82     61.92 o
  -9  -8   4        6.62       36.37     44.80 o
  -8  -8   4       41.63       20.51     39.34 o
  -7  -8   4      155.94      159.06     44.33 o
  -6  -8   4       18.82      -19.79     29.47 o
  -5  -8   4      188.79      138.91     33.94 o
  -4  -8   4      235.82      220.94     36.86 o
  -3  -8   4        0.87       -5.58     21.08 o
  -2  -8   4      126.63      156.35     25.65 o
  -1  -8   4      659.42      665.20     39.26 o
   0  -8   4        8.18      -12.52     23.62 o
   1  -8   4       88.40      102.34     29.53 o
   2  -8   4       37.41        6.61     17.60 o
   3  -8   4      865.05      837.72     42.75 o
   4  -8   4      300.68      308.06     30.78 o
   5  -8   4      192.08      133.29     26.27 o
   6  -8   4      520.56      631.58     43.03 o
   7  -8   4      742.44      759.38     56.99 o
   8  -8   4      136.82      234.13     64.60 o
   9  -8   4      582.24      686.40    111.18 o
  10  -8   4       80.37      120.06     47.07 o
  11  -8   4       34.75       50.28     44.42 o
 -10  -7   4       72.41       82.30     47.60 o
  -9  -7   4       22.84       13.85     42.51 o
  -8  -7   4        6.95       13.59     36.18 o
  -7  -7   4        7.21      -27.74     27.74 o
  -6  -7   4        2.88       11.62     27.25 o
  -5  -7   4      259.24      196.55     37.30 o
  -4  -7   4      111.18       87.28     25.33 o
  -3  -7   4      611.09      561.98     38.59 o
  -2  -7   4      805.48      842.70     33.80 o
  -1  -7   4      558.68      511.24     19.78 o
   0  -7   4     3160.32     3169.05     39.43 o
   1  -7   4     4887.51     4596.88     51.08 o
   2  -7   4     2513.69     2480.37     34.40 o
   3  -7   4      605.63      595.95     26.65 o
   4  -7   4       83.13       65.61     20.11 o
   5  -7   4       63.65       47.61     18.86 o
   6  -7   4     1197.29     1211.19     64.67 o
   7  -7   4      944.85     1041.37     54.53 o
   8  -7   4      176.64      109.22     40.11 o
   9  -7   4        9.78        6.13     35.78 o
  10  -7   4      506.34      526.04     84.86 o
  11  -7   4      122.89       65.93     45.14 o
 -11  -6   4      124.02      175.27     52.72 o
 -10  -6   4       39.65       14.82     42.06 o
  -9  -6   4      416.67      520.16    103.84 o
  -8  -6   4      560.55      618.71     80.07 o
  -7  -6   4       95.26       76.58     38.58 o
  -6  -6   4     2285.52     2383.78     84.70 o
  -5  -6   4     1502.37     1604.03     55.64 o
  -4  -6   4     1076.38      938.41     50.14 o
  -3  -6   4       51.32       37.72     14.91 o
  -1  -6   4    13558.25    13886.73    114.63 o
   0  -6   4     9994.44     9316.55     76.87 o
   1  -6   4      559.86      648.39     20.30 o
   2  -6   4      964.81      930.21     23.89 o
   3  -6   4       64.30       91.32     10.95 o
   4  -6   4      425.40      437.92     27.59 o
   5  -6   4     3491.26     3532.71     70.23 o
   6  -6   4       39.99       18.06     20.95 o
   7  -6   4      156.01      151.01     28.33 o
   8  -6   4      195.46      210.30     36.46 o
   9  -6   4      263.14      302.88     49.59 o
  10  -6   4       42.10        3.67     36.02 o
  11  -6   4       58.14       15.10     42.16 o
  12  -6   4       56.66      125.52     76.72 o
 -11  -5   4        5.90       21.40     41.05 o
 -10  -5   4      489.48      463.00     64.02 o
  -9  -5   4       14.30       23.66     36.79 o
  -8  -5   4      671.63      623.71     62.11 o
  -7  -5   4       82.29       83.79     27.30 o
  -6  -5   4      524.22      532.81     39.08 o
  -5  -5   4      906.09      850.68     42.75 o
  -4  -5   4       31.26        7.90     11.88 o
  -3  -5   4      675.96      745.33     22.11 o
  -2  -5   4      540.29      516.22     19.25 o
  -1  -5   4     2235.06     2180.80     34.33 o
   0  -5   4       10.80       26.44     11.87 o
   1  -5   4       32.37       22.06     10.80 o
   2  -5   4     2818.28     2803.41     36.42 o
   3  -5   4      925.34      851.59     24.82 o
   4  -5   4     1930.45     1914.51     29.58 o
   5  -5   4     1707.31     1600.05     38.07 o
   6  -5   4       66.94       43.06     18.32 o
   7  -5   4       17.80      -19.82     28.34 o
   8  -5   4        0.26       -8.87     25.29 o
   9  -5   4      367.32      346.80     43.44 o
  10  -5   4      938.48      959.26     79.22 o
  11  -5   4       95.30       97.37     46.59 o
  12  -5   4       44.03       47.55     46.92 o
 -12  -4   4       10.26       27.91     46.02 o
 -11  -4   4       26.09        1.54     51.52 o
 -10  -4   4      509.78      508.88     93.63 o
  -9  -4   4      291.82      328.81     50.51 o
  -8  -4   4      345.81      335.56     62.50 o
  -7  -4   4      684.30      754.52     46.11 o
  -6  -4   4      668.82      681.44     40.95 o
  -5  -4   4     2347.65     2395.43     50.30 o
  -4  -4   4       36.59       42.21     11.19 o
  -3  -4   4     1157.19     1246.99     29.18 o
  -2  -4   4     1557.06     1530.85     34.42 o
  -1  -4   4      857.52      900.14     21.60 o
   0  -4   4     6687.36     7341.55     69.33 o
   1  -4   4       44.49       34.74      9.80 o
   2  -4   4     2709.08     2713.80     37.14 o
   4  -4   4       73.45       97.22      9.77 o
   5  -4   4      122.63      132.52     15.16 o
   6  -4   4     1285.06     1275.58     46.50 o
   7  -4   4       84.93       58.30     26.94 o
   8  -4   4      106.41       93.60     42.21 o
   9  -4   4       76.61       77.04     33.11 o
  10  -4   4       32.90       12.57     46.26 o
  11  -4   4      305.53      416.04     94.27 o
  12  -4   4      301.44      291.73     60.02 o
 -12  -3   4      126.75       72.10     44.86 o
 -11  -3   4       35.93       54.57     43.39 o
 -10  -3   4      239.94      217.66     47.59 o
  -9  -3   4       47.65       85.44     47.06 o
  -8  -3   4        9.35        1.14     25.61 o
  -7  -3   4       96.80       96.30     29.93 o
  -6  -3   4       29.34       33.99     15.81 o
  -5  -3   4     1420.82     1517.46     31.53 o
  -4  -3   4       28.19       24.54     11.93 o
  -3  -3   4       63.80       90.84     12.93 o
  -2  -3   4       99.99       70.58      8.59 o
  -1  -3   4      539.44      464.85     12.29 o
   0  -3   4     6447.29     6505.28     56.55 o
   1  -3   4     9396.75     9223.25     72.33 o
   2  -3   4     4319.78     4277.29     38.94 o
   3  -3   4       65.10       81.36     10.36 o
   4  -3   4     7850.26     7458.77     76.06 o
   5  -3   4      423.33      398.44     18.94 o
   6  -3   4      214.03      189.12     22.58 o
   7  -3   4        5.34       -2.97     22.09 o
   8  -3   4      117.08      152.84     32.79 o
   9  -3   4      596.36      603.28     52.37 o
  10  -3   4      847.23      954.71     66.33 o
  11  -3   4        0.93       50.08     71.78 o
 -12  -2   4      599.02      619.84    157.28 o
 -11  -2   4        1.77       43.22     72.42 o
 -10  -2   4        1.08        8.72     50.48 o
  -9  -2   4        4.83       18.78     31.42 o
  -8  -2   4      386.54      366.44     38.59 o
  -7  -2   4     3856.33     3708.03     80.38 o
  -6  -2   4      440.24      395.64     21.14 o
  -5  -2   4     2034.14     2067.06     33.52 o
  -4  -2   4     2083.88     1817.30     29.48 o
  -3  -2   4     6309.04     6524.11     59.16 o
  -2  -2   4     2659.89     2770.05     29.32 o
  -1  -2   4     1204.80     1064.93     19.13 o
   1  -2   4     2224.15     2344.12     23.29 o
   2  -2   4    14290.97    14178.77     98.67 o
   3  -2   4      330.01      284.57     12.78 o
   4  -2   4     1788.61     1814.82     26.92 o
   5  -2   4     1932.57     2141.51     41.20 o
   6  -2   4      632.29      623.26     32.23 o
   7  -2   4     1278.26     1305.83     59.93 o
   8  -2   4       66.03       56.71     26.92 o
   9  -2   4      993.28      883.56     72.91 o
  10  -2   4       35.64       79.15     34.59 o
  11  -2   4       19.67      -15.63     60.93 o
 -13  -1   4       86.53       94.74     51.64 o
 -12  -1   4        2.03       39.84     40.06 o
 -11  -1   4       22.48       24.42     32.27 o
 -10  -1   4      577.54      504.53     49.27 o
  -9  -1   4      454.93      315.35     38.91 o
  -8  -1   4        0.55       26.91     24.33 o
  -7  -1   4      125.51      164.85     21.64 o
  -6  -1   4       77.97       50.16     11.96 o
  -5  -1   4     3967.92     3650.46     44.23 o
  -4  -1   4     2435.16     2447.80     30.62 o
  -1  -1   4       27.08       27.24      5.29 o
   0  -1   4     1338.96     1562.42     23.52 o
   1  -1   4     1128.11     1134.12     14.97 o
   2  -1   4      257.03      276.41      9.28 o
   3  -1   4       36.64       45.82      8.86 o
   4  -1   4     2143.82     2176.36     32.90 o
   5  -1   4      111.42       81.94     12.67 o
   6  -1   4       31.91       11.58     16.10 o
   7  -1   4     1080.64     1081.09    147.55 o
   8  -1   4        2.37       21.04     25.57 o
   9  -1   4      134.66      194.47     35.28 o
  10  -1   4        0.51      -20.87     28.97 o
  11  -1   4       16.41      -43.47     43.47 o
 -13   0   4      300.15      320.46     59.99 o
 -12   0   4      357.16      362.71     56.94 o
 -11   0   4      160.95      135.43     37.19 o
 -10   0   4       38.99       29.72     30.54 o
  -9   0   4      170.32      145.60     31.51 o
  -8   0   4      156.35      185.98     29.74 o
  -7   0   4     4587.57     4570.54     63.65 o
  -6   0   4       23.27       20.34      7.53 o
  -5   0   4     4616.06     4771.06     48.28 o
  -4   0   4     1907.15     1894.59     23.63 o
  -3   0   4     1467.42     1343.76     18.36 o
  -2   0   4        7.11        9.84      7.81 o
  -1   0   4       26.17       48.14     10.89 o
   0   0   4    11396.85    11093.18    128.18 o
   1   0   4        2.34        3.50      5.13 o
   2   0   4      398.28      389.67     11.47 o
   3   0   4      259.38      257.56     12.00 o
   4   0   4       13.37       12.20      8.23 o
   5   0   4     2792.69     2637.06     51.27 o
   6   0   4      917.36      999.17     43.65 o
   7   0   4       93.81      101.98     28.78 o
   8   0   4      332.91      320.79     38.47 o
   9   0   4      546.34      602.05     92.70 o
  10   0   4      184.74      105.75    111.34 o
  11   0   4       56.97       44.26     50.10 o
 -13   1   4       84.73      163.98     72.10 o
 -12   1   4       41.07       35.87     32.58 o
 -11   1   4      179.49      144.20     36.42 o
 -10   1   4     1235.66     1310.77     68.77 o
  -9   1   4      451.84      522.18     44.60 o
  -8   1   4     3265.49     3407.03     69.36 o
  -7   1   4      806.23      819.28     26.03 o
  -6   1   4      857.67      823.68     21.02 o
  -5   1   4      998.06     1046.97     22.14 o
  -4   1   4     2964.54     2955.30     33.20 o
  -3   1   4      379.00      325.41     10.36 o
  -2   1   4    12991.73    13388.21    134.05 o
  -1   1   4     4513.56     4347.24     72.47 o
   0   1   4     8552.90     8462.89    111.53 o
   1   1   4       67.02       53.65      8.24 o
   2   1   4     1038.74      996.09     23.59 o
   3   1   4      703.89      670.64     21.14 o
   4   1   4      703.24      696.63     19.50 o
   5   1   4      160.92      175.83     18.67 o
   6   1   4     1674.98     1685.67     64.02 o
   7   1   4      386.30      369.40     45.64 o
   8   1   4      197.62      191.37     48.85 o
   9   1   4        9.09       40.26     50.41 o
  10   1   4        0.46      -22.91     41.46 o
  11   1   4      346.87      204.84     72.42 o
 -13   2   4       83.43       17.23     61.57 o
 -12   2   4      130.61      118.20     47.79 o
 -11   2   4        0.06        0.15     28.82 o
 -10   2   4     1114.63     1189.46     64.47 o
  -9   2   4      175.83      208.24     31.90 o
  -8   2   4      420.79      451.94     29.79 o
  -7   2   4     1357.68     1269.19     33.56 o
  -6   2   4      823.06      873.15     19.68 o
  -5   2   4      653.13      511.42     16.08 o
  -4   2   4     7299.18     7041.51     71.95 o
  -3   2   4     6280.90     6220.16     57.40 o
   0   2   4    18774.60    18497.27    184.46 o
   1   2   4     4318.94     4735.94     50.74 o
   2   2   4     5282.17     5302.19     64.73 o
   3   2   4     1006.41     1122.94     22.03 o
   4   2   4      122.16      150.28     15.58 o
   5   2   4      504.75      499.05     42.87 o
   6   2   4      711.93      719.01     50.32 o
   7   2   4       45.86       63.80     39.25 o
   8   2   4      191.98      242.83     53.20 o
   9   2   4       96.46       -5.19     43.65 o
  10   2   4      134.42       63.02     52.30 o
 -13   3   4       22.59       25.35     80.55 o
 -12   3   4      432.73      475.27     67.13 o
 -11   3   4     1139.95     1212.07     92.01 o
 -10   3   4       67.14       27.09     33.33 o
  -9   3   4       61.58      131.18     23.22 o
  -8   3   4       19.92      -14.87     14.87 o
  -7   3   4      764.96      894.57     28.96 o
  -6   3   4       15.24        7.81      8.45 o
  -5   3   4      996.55      843.15     18.01 o
  -4   3   4      192.48      218.55     14.92 o
  -3   3   4     1542.31     1364.20     26.20 o
  -2   3   4     5890.32     4984.81     64.06 o
  -1   3   4      821.56      848.11     23.16 o
   0   3   4     7461.31     7237.61     79.61 o
   1   3   4     6362.12     6481.92     74.71 o
   2   3   4      410.25      456.12     17.33 o
   3   3   4     1171.23     1237.55     26.27 o
   4   3   4      328.81      306.55     29.98 o
   5   3   4      252.39      274.17     33.23 o
   6   3   4      205.76      199.86     44.01 o
   7   3   4      192.98      217.75     57.26 o
   8   3   4      322.49      400.14     62.46 o
   9   3   4        2.00      -40.31     40.31 o
  10   3   4       70.16       77.22     55.04 o
 -13   4   4      435.59      458.40     71.27 o
 -12   4   4       48.13       95.83     46.42 o
 -11   4   4      288.87      393.40     86.14 o
 -10   4   4      410.29      499.27     59.27 o
  -9   4   4      229.27      181.48     30.91 o
  -8   4   4      493.86      511.92     33.08 o
  -7   4   4       47.57       24.90     15.95 o
  -6   4   4      595.29      641.37     20.77 o
  -5   4   4      111.11      115.24     11.66 o
  -4   4   4        1.53       19.02     10.69 o
  -3   4   4      130.78      179.17     14.57 o
  -2   4   4     1002.76      946.14     26.05 o
  -1   4   4     1371.98     1251.31     26.37 o
   0   4   4     4161.86     3619.62     48.94 o
   1   4   4      479.30      516.10     21.52 o
   2   4   4     1862.19     1650.56     32.20 o
   3   4   4      949.40      883.05     44.22 o
   4   4   4      474.30      450.59     62.68 o
   5   4   4        8.70       19.51     31.87 o
   6   4   4     1551.51     1469.05     94.54 o
   7   4   4      161.61      238.22     53.20 o
   8   4   4      197.61      292.10     61.11 o
   9   4   4       73.83       98.78     53.86 o
 -13   5   4        0.74       51.13     46.21 o
 -12   5   4       73.07       75.65     42.12 o
 -11   5   4      314.63      340.10    145.95 o
 -10   5   4       84.85       98.70     35.28 o
  -9   5   4      170.06      166.77     40.94 o
  -8   5   4      368.36      365.94     29.93 o
  -7   5   4       43.11       42.49     17.99 o
  -6   5   4      325.46      357.36     21.44 o
  -5   5   4     1941.37     2025.62     41.18 o
  -4   5   4      381.24      442.59     21.34 o
  -3   5   4      834.11      931.58     27.74 o
  -2   5   4     2221.30     1870.28     34.89 o
  -1   5   4        0.39       16.78     10.80 o
   0   5   4     2970.76     2744.23     44.79 o
   1   5   4      444.48      455.82     22.43 o
   2   5   4      265.77      248.98     22.39 o
   3   5   4       74.40       65.08     33.34 o
   4   5   4       11.90       39.24     46.90 o
   5   5   4      608.55      666.43     93.47 o
   6   5   4        0.92      -33.37     33.37 o
   7   5   4       18.10       31.53     44.01 o
   8   5   4        2.12       43.90     45.82 o
   9   5   4       98.16       15.53     53.19 o
 -13   6   4        0.16       39.11     68.27 o
 -12   6   4       73.34       67.88     43.42 o
 -11   6   4        3.40        1.90     37.43 o
 -10   6   4        5.16       16.10     30.20 o
  -9   6   4      169.59      186.80     32.14 o
  -8   6   4        1.60       -7.00     21.00 o
  -7   6   4     1025.39      936.67     46.45 o
  -6   6   4     1300.78     1381.39     77.82 o
  -5   6   4      147.63      143.23     26.85 o
  -4   6   4        6.31       -4.28     11.55 o
  -3   6   4      449.14      535.58     24.18 o
  -2   6   4     3608.56     3879.47     57.21 o
  -1   6   4      361.22      369.69     20.87 o
   0   6   4       46.85       64.27     14.76 o
   1   6   4       56.79       41.49     17.60 o
   2   6   4      190.49      173.51     39.97 o
   3   6   4     1297.73     1129.01    111.34 o
   4   6   4      166.68      108.47     60.29 o
   5   6   4      405.65      385.69     79.44 o
   6   6   4      139.97       18.50     57.10 o
   7   6   4      175.55      217.64     95.55 o
   8   6   4       51.92      -10.14     48.01 o
 -13   7   4       24.08       66.74     46.69 o
 -12   7   4      120.53      124.69     50.69 o
 -11   7   4      327.67      360.17     66.77 o
 -10   7   4        0.52       13.22     28.48 o
  -9   7   4     2440.64     2266.15     85.97 o
  -8   7   4      922.79      930.74     69.44 o
  -7   7   4     1188.59     1209.18     76.30 o
  -6   7   4      105.26       51.76     26.75 o
  -5   7   4       74.30       94.88     20.73 o
  -4   7   4     4530.86     4527.70     75.97 o
  -3   7   4      587.68      643.76     28.85 o
  -2   7   4     1316.59     1329.46     45.46 o
  -1   7   4       97.32      109.93     18.16 o
   0   7   4       16.74        6.56     18.12 o
   1   7   4       26.90       75.06     24.64 o
   2   7   4      116.68      152.80     40.68 o
   3   7   4      125.36       85.82     53.28 o
   4   7   4       77.44      -48.17     48.17 o
   5   7   4       24.55      -17.87     49.45 o
   6   7   4      105.43      129.52     73.69 o
   7   7   4       14.57       25.52     69.23 o
   8   7   4        0.75       -2.26    112.14 o
 -12   8   4       78.24      -10.43     88.21 o
 -11   8   4      260.33      233.23     45.79 o
 -10   8   4       37.99      117.85     37.16 o
  -9   8   4        7.78      -12.28     28.61 o
  -8   8   4       53.57       42.94     42.23 o
  -7   8   4      606.58      586.40     69.79 o
  -6   8   4     1505.58     1425.15    112.74 o
  -5   8   4        0.06        7.94     29.56 o
  -4   8   4     2535.00     2299.20     68.90 o
  -3   8   4      372.91      409.22     52.70 o
  -2   8   4        4.11      -13.26     22.87 o
  -1   8   4       22.26        9.87     23.17 o
   0   8   4       13.32      -10.25     26.00 o
   1   8   4      434.52      395.60     53.57 o
   2   8   4      859.74     1053.83     77.83 o
   3   8   4      142.94      113.89     68.27 o
   4   8   4      201.96      183.12     73.06 o
   5   8   4      191.24      280.74     82.63 o
   6   8   4      171.30       91.56     72.42 o
   7   8   4        6.72       44.98     73.06 o
 -12   9   4       14.87      -28.10     44.04 o
 -11   9   4      241.33      201.00     48.13 o
 -10   9   4       67.37      -23.27     38.60 o
  -9   9   4      286.53      356.03     56.47 o
  -8   9   4      590.18      588.52     57.54 o
  -7   9   4        4.11       33.78     33.15 o
  -6   9   4      164.30      178.52     35.66 o
  -5   9   4      709.33      741.22     99.37 o
  -4   9   4      290.85      269.82     40.13 o
  -3   9   4        3.40      -24.99     24.99 o
  -2   9   4      272.68      264.62     69.29 o
  -1   9   4        4.61       30.26     29.21 o
   0   9   4        7.30       25.52     32.14 o
   1   9   4      348.46      432.09     55.98 o
   2   9   4       76.09      116.01     44.23 o
   3   9   4      339.91      463.85     92.20 o
   4   9   4      382.70      483.31     99.53 o
   5   9   4       12.46      -14.67     60.29 o
   6   9   4       58.42      100.49     80.07 o
 -11  10   4       11.58      -45.62     45.62 o
 -10  10   4       63.49      -28.39     41.94 o
  -9  10   4       26.07       11.38     38.52 o
  -8  10   4        7.88       67.24     32.00 o
  -7  10   4      355.89      370.71     49.26 o
  -6  10   4        7.95      -17.70     32.30 o
  -5  10   4     1184.69     1045.30     68.16 o
  -4  10   4      751.98      754.75     86.41 o
  -3  10   4       66.79      108.92     34.04 o
  -2  10   4       19.61        0.61     28.42 o
  -1  10   4       76.26       77.07     32.09 o
   0  10   4      346.22      244.84     48.91 o
   1  10   4      356.70      337.96     54.60 o
   2  10   4        9.94       26.24     39.01 o
   3  10   4       66.52      146.11     74.01 o
   4  10   4        1.37      -24.56     64.44 o
   5  10   4       60.32       26.16     71.14 o
 -11  11   4      204.09      100.81     75.61 o
 -10  11   4      149.72      198.43     75.93 o
  -9  11   4        6.24       -9.17     31.58 o
  -8  11   4       39.45       42.29     63.19 o
  -7  11   4       56.80       49.69     34.94 o
  -6  11   4      207.14      191.53     42.86 o
  -5  11   4       64.82       35.49     31.36 o
  -4  11   4      302.80      308.57     45.47 o
  -3  11   4        0.50      -11.92     29.41 o
  -2  11   4     1091.72     1067.98     70.38 o
  -1  11   4      598.24      546.90    107.19 o
   0  11   4      124.68      157.91    103.36 o
   1  11   4       67.91       85.83     43.18 o
   2  11   4       37.95       -0.75     44.50 o
   3  11   4       20.98       37.33     66.68 o
   4  11   4      483.94      479.49    108.79 o
 -10  12   4       35.33       62.53     61.57 o
  -9  12   4      229.03      222.19     57.36 o
  -8  12   4       28.11       -5.00     35.28 o
  -7  12   4        1.56      -22.86     35.21 o
  -6  12   4        8.84       -0.32     37.82 o
  -5  12   4        1.43       13.30     39.35 o
  -4  12   4      175.47      180.85     41.67 o
  -3  12   4      223.09      270.51     76.55 o
  -2  12   4       28.93      -36.73     36.73 o
  -1  12   4       98.63      163.19     54.71 o
   0  12   4      155.38      127.77     47.23 o
   1  12   4       43.59        8.98     39.80 o
   2  12   4      136.09      144.83     74.65 o
   3  12   4      173.05      311.04     92.52 o
  -9  13   4      245.85      258.41     93.47 o
  -8  13   4      517.43      694.59     89.96 o
  -7  13   4       13.30       56.70     42.18 o
  -6  13   4        1.56      -18.67     35.95 o
  -5  13   4        2.24      -25.65     34.93 o
  -4  13   4        0.40       -9.86     33.65 o
  -3  13   4      219.79      183.32     42.06 o
  -2  13   4        0.93       -2.45     60.29 o
  -1  13   4       13.32       64.00     79.44 o
   0  13   4       14.85       -4.00     54.55 o
   1  13   4      328.38      401.66    122.66 o
  -7  14   4       32.42      -68.91     68.91 o
  -6  14   4        1.29       14.19     45.06 o
  -5  14   4       68.23       -6.31     44.28 o
  -4  14   4       29.10       19.28     72.90 o
  -3  14   4       75.56       83.10     62.85 o
  -2  14   4        1.40       48.84     47.91 o
  -1  14   4        2.07       -7.66     60.29 o
   1 -16   5      133.07       44.02     85.50 o
   2 -16   5        3.09       92.52     86.45 o
   3 -16   5       41.96      -30.94     77.84 o
  -2 -15   5      204.02       79.44     82.31 o
  -1 -15   5      461.07      414.41    102.72 o
   0 -15   5        0.38       50.16     50.58 o
   1 -15   5        1.88       -6.56     47.47 o
   2 -15   5        0.35       -1.00     45.59 o
   3 -15   5      107.61       74.01     49.48 o
   4 -15   5      363.18      328.91     92.83 o
   5 -15   5       22.19       58.38     68.59 o
   6 -15   5       26.94      -29.67     66.04 o
  -4 -14   5       51.46      224.27     97.94 o
  -3 -14   5       11.26        0.00     72.42 o
  -2 -14   5       71.59       82.68     37.07 o
  -1 -14   5       16.53       37.67     33.51 o
   0 -14   5        4.28       12.13     34.66 o
   1 -14   5      266.58      295.20     45.58 o
   2 -14   5      163.55      160.68     40.46 o
   3 -14   5      264.61      253.06    107.39 o
   4 -14   5      197.92      218.42     74.72 o
   5 -14   5        0.67      -42.42     42.42 o
   6 -14   5       66.29       46.36    131.12 o
   7 -14   5      263.52      175.51    108.79 o
   8 -14   5      104.38       47.53     71.14 o
  -5 -13   5      393.42      382.50     97.30 o
  -4 -13   5       22.33       58.38     52.16 o
  -3 -13   5       33.32       34.28     35.35 o
  -2 -13   5       29.74       66.89     34.78 o
  -1 -13   5      388.90      242.53     42.78 o
   0 -13   5      631.93      684.53     58.57 o
   1 -13   5        5.53       51.91     34.39 o
   2 -13   5      450.77      522.53     53.19 o
   3 -13   5      168.40      242.42     53.32 o
   4 -13   5       49.95       58.61     49.95 o
   5 -13   5       13.95       44.37     35.98 o
   6 -13   5      191.82      142.86     52.16 o
   7 -13   5        6.81       16.95     45.50 o
   8 -13   5        6.80      -18.49     47.52 o
   9 -13   5        4.79       25.35     55.86 o
  -6 -12   5      225.46      237.34     55.34 o
  -5 -12   5      655.50      602.33     84.86 o
  -4 -12   5       76.54      125.69     39.18 o
  -3 -12   5        9.74       21.97     46.69 o
  -2 -12   5       20.09      -27.81     29.56 o
  -1 -12   5       91.20      103.06     34.36 o
   0 -12   5     1653.26     1694.41     78.23 o
   1 -12   5      205.60      186.17     42.60 o
   2 -12   5      544.62      501.91     51.60 o
   3 -12   5      278.61      281.72     44.11 o
   4 -12   5      304.57      394.54     76.00 o
   5 -12   5      289.80      404.79     49.87 o
   6 -12   5        6.28       48.20     45.34 o
   7 -12   5      104.75      126.78     53.01 o
   8 -12   5      267.91      176.65     55.41 o
   9 -12   5      185.21       88.75     52.57 o
  -7 -11   5      447.41      430.46     63.07 o
  -6 -11   5        4.47      -20.54     58.70 o
  -5 -11   5       11.26       10.73     37.94 o
  -4 -11   5        0.60        1.02     31.93 o
  -3 -11   5       39.38       -5.39     31.48 o
  -2 -11   5       83.70       71.64     33.61 o
  -1 -11   5        1.01      -18.99     29.48 o
   0 -11   5      536.83      451.87     46.95 o
   1 -11   5      217.56      172.58     50.91 o
   2 -11   5      153.50       93.08     33.12 o
   3 -11   5     1583.19     1609.32     94.40 o
   4 -11   5      119.83      146.00     36.63 o
   5 -11   5      847.95      901.93     63.09 o
   6 -11   5      374.31      272.54     43.43 o
   7 -11   5       73.11       61.16     45.82 o
   8 -11   5        0.02       -1.40     43.49 o
   9 -11   5        3.18        5.16     43.38 o
  10 -11   5       60.77       77.12    115.17 o
  -8 -10   5        4.54      -38.31     40.92 o
  -7 -10   5      117.11       55.70     45.19 o
  -6 -10   5      266.83      233.06     49.36 o
  -5 -10   5        1.31       -4.17     30.10 o
  -4 -10   5      118.40      103.63     35.40 o
  -3 -10   5       13.36       19.16     29.60 o
  -2 -10   5      385.03      337.79     49.04 o
  -1 -10   5      109.61       60.93     32.36 o
   0 -10   5       22.94       39.79     24.46 o
   1 -10   5        0.16        7.86     27.06 o
   2 -10   5      257.17      201.46     31.27 o
   3 -10   5      327.95      293.49     34.57 o
   4 -10   5     1973.90     1736.76     74.63 o
   5 -10   5        1.82      100.27     33.41 o
   6 -10   5      192.57      184.87     36.86 o
   7 -10   5     1303.18     1242.32     87.40 o
   8 -10   5      133.39      211.51     50.09 o
   9 -10   5        4.84       -1.93     41.41 o
  10 -10   5       14.94       29.28     43.97 o
  -9  -9   5       72.68      -11.79     44.98 o
  -8  -9   5      103.29       44.81     43.66 o
  -7  -9   5       26.96      -26.21     35.87 o
  -6  -9   5        9.07      -32.48     32.48 o
  -5  -9   5      514.26      540.64     64.09 o
  -4  -9   5     1081.93     1224.79     67.11 o
  -3  -9   5     1744.21     1541.15    100.17 o
  -2  -9   5       75.77       44.30     24.37 o
  -1  -9   5     3488.35     3277.57     89.22 o
   0  -9   5      400.71      422.53     35.92 o
   1  -9   5       92.81      114.08     26.11 o
   2  -9   5     2737.48     2763.92     77.08 o
   3  -9   5       14.00       21.31     22.37 o
   4  -9   5     3600.38     3683.37     85.75 o
   5  -9   5     1501.89     1566.55     63.22 o
   6  -9   5        1.76       -4.37     24.87 o
   7  -9   5      156.47      139.84     44.88 o
   8  -9   5        7.45      -34.00     34.00 o
   9  -9   5      261.82      287.52     54.35 o
  10  -9   5       77.39      133.13     48.23 o
  11  -9   5       56.64       66.24     46.60 o
 -10  -8   5       10.86      -20.62     91.40 o
  -9  -8   5       78.76       45.04    106.71 o
  -8  -8   5       23.19       18.06     80.07 o
  -7  -8   5      153.52      180.62     59.82 o
  -6  -8   5      384.13      439.29     47.93 o
  -5  -8   5      661.13      792.39     59.40 o
  -4  -8   5        7.81        7.40     24.73 o
  -3  -8   5     1334.27     1368.21     55.82 o
  -2  -8   5      287.02      307.17     33.20 o
  -1  -8   5       15.48       26.19     21.83 o
   0  -8   5       19.96        2.92     19.28 o
   1  -8   5      655.32      686.35     46.44 o
   2  -8   5     1349.28     1206.50     71.10 o
   3  -8   5       11.31       18.39     19.60 o
   4  -8   5      137.88      133.78     25.67 o
   5  -8   5      652.56      593.66     41.78 o
   6  -8   5        4.09       16.12     23.64 o
   7  -8   5     1956.50     1838.06     74.76 o
   8  -8   5        1.25       -1.60     47.21 o
   9  -8   5      642.37      805.52    100.17 o
  10  -8   5      371.74      438.33     87.41 o
  11  -8   5       27.85       73.06     64.44 o
 -10  -7   5      414.97      565.95     71.33 o
  -9  -7   5      143.13      115.66     43.68 o
  -8  -7   5      117.10      109.86     41.93 o
  -7  -7   5        7.17       -3.91     34.06 o
  -6  -7   5       10.26      -18.34     24.39 o
  -5  -7   5     1018.40     1092.16     58.94 o
  -4  -7   5     1181.80     1356.64     53.16 o
  -3  -7   5        0.98       22.93     20.54 o
  -2  -7   5        0.33        3.34     16.19 o
  -1  -7   5     3464.32     3431.27     47.31 o
   0  -7   5     9735.46     9617.53     88.28 o
   1  -7   5       69.41      102.21     18.37 o
   2  -7   5      138.59      107.92     12.61 o
   3  -7   5      352.39      355.47     24.12 o
   4  -7   5       55.54       62.81     20.96 o
   5  -7   5     2874.92     2809.63     82.73 o
   6  -7   5      284.92      245.08     31.45 o
   7  -7   5      138.21      111.89     32.49 o
   8  -7   5      428.23      440.84     47.69 o
   9  -7   5      403.40      361.71     56.95 o
  10  -7   5      230.14      177.51     59.66 o
  11  -7   5      171.64      149.75     51.78 o
 -11  -6   5       76.16       52.26     45.33 o
 -10  -6   5       10.60       90.43     43.87 o
  -9  -6   5      173.62      209.85     49.93 o
  -8  -6   5        1.17       26.46     33.77 o
  -7  -6   5      711.32      709.97     54.02 o
  -6  -6   5      345.88      365.03     36.14 o
  -5  -6   5      268.18      262.24     31.06 o
  -4  -6   5      146.99      142.76     28.41 o
  -3  -6   5        2.18       -4.15     10.84 o
  -2  -6   5     4343.92     4345.92     49.38 o
  -1  -6   5     6861.07     6944.03     71.60 o
   0  -6   5     1460.64     1304.78     27.37 o
   1  -6   5     7878.46     8014.98     74.53 o
   2  -6   5       10.02       13.82      9.75 o
   3  -6   5      806.15      761.41     24.01 o
   4  -6   5      821.10      797.45     30.96 o
   5  -6   5     1444.18     1406.40     45.63 o
   6  -6   5      372.69      451.51     52.61 o
   7  -6   5     1033.26     1111.25     63.77 o
   8  -6   5        9.29       14.23     31.55 o
   9  -6   5      955.29     1038.74     68.17 o
  10  -6   5      185.48      215.19     49.87 o
  11  -6   5       41.29       36.90     44.43 o
 -11  -5   5       30.67      -31.58     40.48 o
 -10  -5   5      167.63      164.80     85.66 o
  -9  -5   5       79.32      103.74     50.72 o
  -8  -5   5      177.72      147.03     35.59 o
  -7  -5   5     1496.74     1505.43     66.81 o
  -6  -5   5      337.52      298.82     45.03 o
  -5  -5   5       83.83      147.40     24.55 o
  -4  -5   5     3112.07     3101.32     46.87 o
  -3  -5   5       78.07       56.76     12.69 o
  -2  -5   5     1234.38     1289.26     28.74 o
  -1  -5   5     3856.19     3716.32     43.81 o
   0  -5   5      612.07      579.07     20.16 o
   1  -5   5        5.04        4.06     10.82 o
   2  -5   5      495.13      436.99     16.85 o
   3  -5   5      343.27      326.48     14.89 o
   4  -5   5      429.31      445.31     19.13 o
   5  -5   5       87.56      108.66     22.33 o
   6  -5   5     1166.57     1250.94     58.75 o
   7  -5   5      954.48      958.84     57.62 o
   8  -5   5      224.59      206.32     36.63 o
   9  -5   5      236.64      290.79     44.10 o
  10  -5   5      477.99      462.99     60.99 o
  11  -5   5      487.59      463.21     65.08 o
 -12  -4   5      176.31       88.41    107.03 o
 -11  -4   5      179.38      137.89     48.50 o
 -10  -4   5       40.59       18.60     36.71 o
  -9  -4   5      299.47      279.83     49.26 o
  -8  -4   5      350.44      346.01     41.07 o
  -7  -4   5      292.89      313.91     52.71 o
  -6  -4   5        1.34        1.71     19.55 o
  -5  -4   5      540.10      489.59     23.42 o
  -4  -4   5      505.45      517.24     21.53 o
  -3  -4   5       45.51       29.91     11.63 o
  -2  -4   5     2131.60     2113.21     31.12 o
  -1  -4   5      114.26      124.55     10.84 o
   0  -4   5     1810.85     1610.61     24.15 o
   1  -4   5     1086.23     1166.56     21.45 o
   2  -4   5      837.45      856.26     18.77 o
   3  -4   5      298.38      301.37     13.55 o
   4  -4   5      151.31      178.96     11.75 o
   5  -4   5       95.14      104.34     14.42 o
   6  -4   5      431.87      403.48     37.99 o
   7  -4   5      200.77      209.70     34.02 o
   8  -4   5      566.62      566.47     84.77 o
   9  -4   5      715.67      661.77     57.63 o
  10  -4   5      393.07      426.70     49.74 o
  11  -4   5       68.39       93.36     45.60 o
 -12  -3   5        9.71      -10.05     39.93 o
 -11  -3   5       30.10      -15.07     37.07 o
 -10  -3   5      334.40      335.17     44.50 o
  -9  -3   5      111.15      102.56     32.04 o
  -8  -3   5      417.86      492.71     50.64 o
  -7  -3   5     1362.02     1247.14    123.52 o
  -6  -3   5        7.78        3.06     13.38 o
  -5  -3   5      847.25      833.53     23.65 o
  -4  -3   5      264.57      324.43     16.44 o
  -3  -3   5     2565.27     2620.80     33.43 o
  -2  -3   5     5597.69     5143.26     46.92 o
   0  -3   5      130.72      100.29      9.07 o
   1  -3   5        9.25       22.76      6.44 o
   2  -3   5     4147.02     3986.70     37.88 o
   3  -3   5     2262.10     2290.87     29.74 o
   4  -3   5      235.78      226.28     12.80 o
   5  -3   5     2563.76     2462.03     40.43 o
   6  -3   5        4.69       16.94     22.27 o
   7  -3   5      378.22      376.71     38.73 o
   8  -3   5      275.02      307.53     39.18 o
   9  -3   5       69.81      110.05     32.80 o
  10  -3   5      734.16      777.06     74.98 o
  11  -3   5       60.24       78.80     73.69 o
 -12  -2   5       62.06       71.06     43.91 o
 -11  -2   5       88.84       40.53     31.82 o
 -10  -2   5      329.72      308.83     41.35 o
  -9  -2   5      363.69      370.15     42.96 o
  -8  -2   5        9.75       33.72     25.09 o
  -7  -2   5      825.62      813.90     37.94 o
  -6  -2   5      198.93      190.07     16.35 o
  -5  -2   5     9987.56    10526.10     94.04 o
  -4  -2   5     1203.68     1200.96     23.76 o
  -3  -2   5     8165.23     8514.90     71.26 o
  -2  -2   5     2748.74     2483.74     25.21 o
  -1  -2   5     1099.31     1152.76     15.34 o
   0  -2   5     1623.22     1399.91     19.17 o
   1  -2   5     5001.34     4676.98     39.25 o
   3  -2   5     2976.38     2659.36     31.47 o
   4  -2   5      434.76      476.34     16.01 o
   5  -2   5      373.79      432.55     19.55 o
   6  -2   5       20.73       25.95     19.71 o
   7  -2   5       96.50      100.19     25.94 o
   8  -2   5      363.92      331.03     38.75 o
   9  -2   5       49.47       41.99     29.70 o
  10  -2   5        8.86       44.55     46.04 o
  11  -2   5       58.28       32.42     47.89 o
 -13  -1   5       14.76       69.55     67.31 o
 -12  -1   5      137.98      101.12     44.36 o
 -11  -1   5       59.05       81.71     34.63 o
 -10  -1   5       69.09       64.95     58.91 o
  -9  -1   5      456.26      510.38     79.42 o
  -8  -1   5      525.07      540.76     45.19 o
  -7  -1   5     2440.96     2590.80     54.72 o
  -6  -1   5     1141.26     1144.48     24.99 o
  -5  -1   5     4875.02     5125.28     50.91 o
  -4  -1   5       10.25       25.71     10.05 o
  -3  -1   5     1202.63     1174.69     18.34 o
  -2  -1   5     2774.23     2856.30     28.09 o
  -1  -1   5        1.95       12.65      6.90 o
   1  -1   5      801.33      747.64     15.42 o
   3  -1   5     2056.97     1973.22     26.75 o
   4  -1   5      109.94      109.55     10.08 o
   5  -1   5     4397.82     4172.12     58.26 o
   6  -1   5     1036.31     1091.96     44.39 o
   7  -1   5        2.98       38.05     24.27 o
   8  -1   5        3.49      -24.29     24.29 o
   9  -1   5        2.32        6.28     41.47 o
  10  -1   5      477.65      561.09    100.01 o
  11  -1   5       46.78       34.35     50.41 o
 -13   0   5       47.54       42.11     67.31 o
 -12   0   5      764.53      917.68     86.91 o
 -11   0   5      110.33       54.97     31.12 o
 -10   0   5        6.80       -7.31     27.00 o
  -9   0   5      846.20      901.70     54.13 o
  -8   0   5      607.95      618.79     39.97 o
  -7   0   5     1029.95      991.40     36.15 o
  -6   0   5     3880.47     3738.62     39.77 o
  -5   0   5     1398.98     1490.02     23.62 o
  -4   0   5     1543.70     1631.59     24.32 o
  -3   0   5     1678.33     1761.01     22.27 o
  -2   0   5     8517.11     8256.83     80.42 o
  -1   0   5     1781.82     1869.13     43.50 o
   0   0   5     2741.33     3061.72     44.34 o
   1   0   5       33.48       32.18      6.24 o
   2   0   5      472.69      499.37     16.04 o
   3   0   5     3292.09     3289.88     34.26 o
   4   0   5      918.66      954.00     22.42 o
   5   0   5       31.64       25.02     16.77 o
   6   0   5     2153.95     2003.83     81.02 o
   7   0   5      804.82      797.04     71.96 o
   8   0   5      485.30      463.73     93.15 o
   9   0   5      501.72      462.75     65.61 o
  10   0   5       14.47        7.43     46.10 o
  11   0   5        0.55      -15.80     64.60 o
 -13   1   5        6.69       16.49     83.90 o
 -12   1   5       12.87        4.37     39.52 o
 -11   1   5      288.43      265.94     39.66 o
 -10   1   5       34.06       35.81     26.96 o
  -9   1   5      247.35      277.81     33.75 o
  -8   1   5     1052.06     1077.38     34.23 o
  -7   1   5       22.35        4.02     10.04 o
  -6   1   5      615.84      708.73     19.39 o
  -5   1   5      227.81      235.63     10.96 o
  -4   1   5      242.89      266.38     13.90 o
  -3   1   5     9664.16     9648.54     82.31 o
  -2   1   5       92.50      133.67     10.52 o
  -1   1   5     1074.61     1063.32     34.74 o
   0   1   5      530.05      531.61     23.28 o
   1   1   5     2381.71     2110.24     27.22 o
   2   1   5      149.93      104.37     12.25 o
   3   1   5     2475.72     2303.10     31.41 o
   4   1   5      619.85      638.01     30.12 o
   5   1   5     3640.99     3495.97     86.40 o
   6   1   5     3022.07     2821.04     83.35 o
   7   1   5      489.11      568.72     62.81 o
   8   1   5        2.59       16.52     37.84 o
   9   1   5       29.84        7.20     42.24 o
  10   1   5      257.03      192.52     95.23 o
 -13   2   5      134.32      179.91     65.88 o
 -12   2   5      413.53      377.53     61.58 o
 -11   2   5      771.75      892.67    100.97 o
 -10   2   5      708.67      638.37     65.28 o
  -9   2   5      111.03      101.09     34.43 o
  -8   2   5       21.70        2.67     22.04 o
  -7   2   5     1396.16     1370.77     32.66 o
  -6   2   5      536.03      528.86     16.14 o
  -5   2   5      216.94      242.56     13.43 o
  -4   2   5      999.51      924.43     19.29 o
  -3   2   5      351.37      336.44     15.38 o
  -1   2   5      382.40      435.35     24.87 o
   1   2   5      135.33       91.89     11.08 o
   2   2   5     1890.93     1883.75     36.26 o
   3   2   5      612.91      620.40     18.75 o
   4   2   5      254.48      220.19     21.74 o
   5   2   5        2.06       -4.83     22.03 o
   6   2   5        9.85        6.47     39.56 o
   7   2   5      209.62      114.14     41.97 o
   8   2   5     1154.87     1520.67    104.58 o
   9   2   5       69.88       34.63     44.28 o
  10   2   5      432.57      416.54     72.97 o
 -13   3   5      103.66       56.12     47.48 o
 -12   3   5      216.31      102.61     45.94 o
 -11   3   5       21.78       11.18     42.59 o
 -10   3   5      340.95      447.35     81.19 o
  -9   3   5      875.13      959.40     52.25 o
  -8   3   5      712.78      809.14     41.22 o
  -7   3   5        0.30       -0.05     14.25 o
  -6   3   5      805.17      945.58     28.24 o
  -5   3   5      892.41      844.85     20.59 o
  -4   3   5     2353.53     2214.88     33.02 o
  -3   3   5      367.46      467.55     18.64 o
  -2   3   5     6871.79     6733.90     77.06 o
  -1   3   5       32.92       34.37     14.01 o
   0   3   5       12.04       17.63     10.71 o
   1   3   5     6006.37     6255.17     80.20 o
   2   3   5      108.38      160.96     18.43 o
   3   3   5      659.04      707.80     28.27 o
   4   3   5      287.32      330.03     69.55 o
   5   3   5        2.57       16.59     40.20 o
   6   3   5      630.08      609.92     63.46 o
   7   3   5        0.47      -14.55     36.21 o
   8   3   5      509.13      486.81     69.17 o
   9   3   5      170.79      169.45     58.31 o
 -13   4   5        1.37       28.95     43.90 o
 -12   4   5      180.37      264.38     55.77 o
 -11   4   5      300.83      300.77     94.43 o
 -10   4   5       19.86       47.29     36.11 o
  -9   4   5      944.23     1022.84     46.02 o
  -8   4   5     1543.20     1471.78     51.48 o
  -7   4   5        5.94       29.98     17.95 o
  -6   4   5     1548.92     1407.71     34.26 o
  -5   4   5      462.83      501.83     25.59 o
  -4   4   5     2322.39     2249.22     39.49 o
  -3   4   5        2.64        0.35     10.72 o
  -2   4   5      768.26      805.23     25.03 o
  -1   4   5     7664.92     7693.16     78.76 o
   0   4   5      780.49      721.52     25.32 o
   1   4   5    12148.84    12636.94    159.07 o
   2   4   5      251.98      253.30     23.20 o
   3   4   5     1531.16     1481.40     70.76 o
   4   4   5       12.74      -37.33     37.33 o
   5   4   5        1.63        5.42     43.39 o
   6   4   5        1.47       -2.55     51.36 o
   7   4   5      402.97      348.01     59.10 o
   8   4   5      166.69      157.90     81.67 o
   9   4   5       69.92       -8.42     49.05 o
 -13   5   5        7.17      -25.70     75.45 o
 -12   5   5       12.79       12.12     43.39 o
 -11   5   5      212.18      255.68     49.92 o
 -10   5   5      164.68      206.65     42.25 o
  -9   5   5      209.00      242.34     32.66 o
  -8   5   5       85.09       66.54     28.56 o
  -7   5   5     2091.60     2008.62     54.42 o
  -6   5   5     1442.97     1396.03     38.34 o
  -5   5   5     1297.45     1226.91     33.78 o
  -4   5   5      421.76      432.04     23.29 o
  -3   5   5     1496.45     1357.74     33.28 o
  -2   5   5      946.69      910.19     24.28 o
  -1   5   5     4275.39     4108.56     54.56 o
   0   5   5      436.14      416.89     20.14 o
   1   5   5     1688.50     1645.51     41.45 o
   2   5   5        5.15       36.71     18.91 o
   3   5   5      276.51      419.83     68.91 o
   4   5   5       60.86      -37.33     43.39 o
   5   5   5       38.65      -29.03     41.15 o
   6   5   5      201.69      172.91     64.44 o
   7   5   5       15.22      -52.64     52.64 o
   8   5   5       16.30      -35.07     43.38 o
 -13   6   5      342.07      417.95     69.04 o
 -12   6   5       29.35       41.75     42.04 o
 -11   6   5       28.69       46.16     39.59 o
 -10   6   5        1.55      -14.99     28.77 o
  -9   6   5      866.26      890.50     64.07 o
  -8   6   5     4164.41     3885.12    108.86 o
  -7   6   5       15.86       15.99     25.70 o
  -6   6   5      444.40      407.10     35.15 o
  -5   6   5      424.91      434.48     26.67 o
  -4   6   5     2294.04     2152.53     62.39 o
  -3   6   5     1005.42      953.81     35.91 o
  -2   6   5       57.72       56.92     13.06 o
  -1   6   5      220.98      259.89     23.98 o
   0   6   5      559.22      554.19     28.84 o
   1   6   5     2113.70     2130.72     71.46 o
   2   6   5      320.87      327.17     48.66 o
   3   6   5      178.32      168.76     59.98 o
   4   6   5      213.13      207.36     64.76 o
   5   6   5      178.83      158.55     66.68 o
   6   6   5       67.04       43.39     64.12 o
   7   6   5       17.29      -54.87     54.87 o
   8   6   5       13.54      -53.91     53.91 o
 -13   7   5       42.60       19.58     45.23 o
 -12   7   5       49.11       68.90     45.01 o
 -11   7   5       14.92      -43.22     43.92 o
 -10   7   5      611.56      523.58     55.42 o
  -9   7   5      134.62      122.89     44.53 o
  -8   7   5      269.12      294.09     41.85 o
  -7   7   5      373.75      379.06     42.64 o
  -6   7   5       27.26       72.69     26.34 o
  -5   7   5       31.18       70.79     26.43 o
  -4   7   5        1.53       16.46     17.30 o
  -3   7   5       42.21       24.55     17.36 o
  -2   7   5      125.98      100.63     19.98 o
  -1   7   5       23.41        0.83     19.66 o
   0   7   5      210.97      206.82     26.11 o
   1   7   5        5.61       50.96     45.40 o
   2   7   5        3.46       -7.66     50.41 o
   3   7   5      574.12      725.45     96.98 o
   4   7   5       96.85      119.63     62.21 o
   5   7   5      508.86      815.73    116.44 o
   6   7   5      695.13      722.90    119.63 o
   7   7   5      108.26      109.42     76.56 o
 -12   8   5       24.24        2.23     52.00 o
 -11   8   5      285.07      198.55     74.97 o
 -10   8   5      125.70      191.59     47.86 o
  -9   8   5        7.90      -26.79     50.30 o
  -8   8   5      854.59     1000.58     66.83 o
  -7   8   5      931.23      965.52     97.64 o
  -6   8   5      183.10      169.98     34.65 o
  -5   8   5     2200.23     2323.37     70.03 o
  -4   8   5     1682.63     1647.99     70.13 o
  -3   8   5      163.09      144.56     30.63 o
  -2   8   5     1069.71     1162.12     60.23 o
  -1   8   5      146.15      160.34     29.29 o
   0   8   5       44.19       10.20     26.60 o
   1   8   5      912.48      830.10     67.80 o
   2   8   5      162.08      221.72     68.59 o
   3   8   5      533.35      591.46     93.79 o
   4   8   5     1205.25     1161.23    133.67 o
   5   8   5       84.79      161.42     77.52 o
   6   8   5        2.59      -52.32     52.32 o
 -12   9   5        6.17       81.03     69.55 o
 -11   9   5       32.49        0.14     44.92 o
 -10   9   5       58.63       61.06     35.78 o
  -9   9   5      110.34       68.76     35.26 o
  -8   9   5        1.17        9.66     29.54 o
  -7   9   5      303.00      361.52     46.27 o
  -6   9   5       96.46      125.91     34.12 o
  -5   9   5       19.87       14.78     28.35 o
  -4   9   5     1189.30     1249.32     68.35 o
  -3   9   5      657.17      738.23     53.73 o
  -2   9   5        6.56      -21.51     25.88 o
  -1   9   5       96.58      132.90     37.64 o
   0   9   5      257.99      448.29     53.05 o
   1   9   5       28.01       19.17     34.41 o
   2   9   5       86.40       70.50     61.25 o
   3   9   5        8.91      101.45     64.44 o
   4   9   5        0.26       25.20     62.53 o
   5   9   5        4.65      -53.91     58.38 o
   6   9   5      206.99       77.84     85.82 o
 -11  10   5      569.83      676.97     86.45 o
 -10  10   5        4.19      -11.62     33.27 o
  -9  10   5       33.62       52.19     34.92 o
  -8  10   5      286.75      395.78     50.06 o
  -7  10   5      156.38      200.54     40.92 o
  -6  10   5     1187.80     1111.04     71.08 o
  -5  10   5      751.83      745.82     59.44 o
  -4  10   5       29.00        5.50     28.68 o
  -3  10   5        4.72       -0.96     26.41 o
  -2  10   5       27.28       43.15     29.82 o
  -1  10   5      354.69      386.12     45.93 o
   0  10   5      546.00      519.23     60.27 o
   1  10   5       53.07       22.72     37.32 o
   2  10   5      169.08       54.87     63.17 o
   3  10   5       11.83      -26.48     60.61 o
   4  10   5      199.42      199.07     82.95 o
 -11  11   5       27.81      117.08     79.75 o
 -10  11   5        7.33       21.50     62.53 o
  -9  11   5       79.57       32.77     33.55 o
  -8  11   5      792.68      761.46     67.42 o
  -7  11   5      113.96       68.03     58.26 o
  -6  11   5       22.87        4.47     31.64 o
  -5  11   5       64.87      157.77     38.93 o
  -4  11   5      109.10      101.05     35.93 o
  -3  11   5      453.12      555.47     59.39 o
  -2  11   5       65.06       -8.97     29.73 o
  -1  11   5      253.73      238.91     49.13 o
   0  11   5       72.78      125.85     49.29 o
   1  11   5      195.63      229.46     78.16 o
   2  11   5        3.35      -50.09     56.47 o
   3  11   5       51.30       77.84     68.59 o
 -10  12   5       70.94       49.77     72.42 o
  -9  12   5        0.01        3.11     42.90 o
  -8  12   5      443.15      491.42     68.69 o
  -7  12   5       40.73       38.21     34.88 o
  -6  12   5       56.18       78.70     38.94 o
  -5  12   5       90.75      115.83     46.48 o
  -4  12   5       14.58      -23.15     30.98 o
  -3  12   5      652.72      598.84     66.24 o
  -2  12   5       45.07       53.31     79.44 o
  -1  12   5      106.22      164.24     46.34 o
   0  12   5       57.24       33.27     38.05 o
   1  12   5      164.74      218.21     73.69 o
   2  12   5      105.23       73.69     71.78 o
  -8  13   5        7.56       38.39     45.98 o
  -7  13   5       13.43      -38.93     38.93 o
  -6  13   5       36.93       43.41     40.48 o
  -5  13   5       60.25       78.72     39.85 o
  -4  13   5      106.86      121.61     41.49 o
  -3  13   5       61.24       48.78     40.95 o
  -2  13   5       55.32       15.75     43.07 o
  -1  13   5      286.76      368.66     60.52 o
   0  13   5       36.91       65.31     43.54 o
  -5  14   5       17.38      -34.91     40.55 o
  -4  14   5       73.45       73.41     46.24 o
  -3  14   5      359.76      284.57     89.01 o
   1 -16   6        6.24       -3.19     76.25 o
   2 -16   6        2.08      -23.61     76.88 o
   3 -16   6        0.58       43.07     81.67 o
  -2 -15   6      157.17       66.99     79.12 o
  -1 -15   6       65.50        3.16     44.64 o
   0 -15   6      167.16      143.18     51.19 o
   1 -15   6        3.61      -39.70     39.70 o
   2 -15   6       64.53        3.11     45.80 o
   3 -15   6       11.57       25.38     46.88 o
   4 -15   6      199.20      139.25     53.23 o
   5 -15   6      107.60       93.77     74.97 o
   6 -15   6        2.16      -48.16     48.16 o
  -4 -14   6       16.98      -18.62     43.20 o
  -3 -14   6       57.83       75.03     49.61 o
  -2 -14   6        1.33       33.04     42.00 o
  -1 -14   6      242.34       98.07     46.04 o
   0 -14   6      789.47      897.18    136.70 o
   1 -14   6        9.85        2.28     42.14 o
   2 -14   6      602.38      675.96     73.14 o
   3 -14   6       77.61       45.93     46.36 o
   4 -14   6       41.56      120.77     50.66 o
   5 -14   6      231.81      273.04     60.20 o
   6 -14   6       75.49       18.98     47.90 o
   7 -14   6        1.45       25.00     56.94 o
  -5 -13   6      147.00      125.84     51.99 o
  -4 -13   6       43.87       30.21     56.63 o
  -3 -13   6       13.80       21.00     41.24 o
  -2 -13   6        2.29       -7.95     38.65 o
  -1 -13   6       34.83        3.69     46.58 o
   0 -13   6       86.78      101.32     38.11 o
   1 -13   6      366.75      376.39     49.44 o
   2 -13   6        2.43       33.87     35.63 o
   3 -13   6       33.48      -31.55     41.81 o
   4 -13   6      291.46      213.14     53.37 o
   5 -13   6       83.01       15.98     59.02 o
   6 -13   6        6.77      -19.48     46.49 o
   7 -13   6       14.38       35.23     50.92 o
   8 -13   6        0.26       -7.74     51.74 o
  -7 -12   6      651.91      453.17     68.62 o
  -6 -12   6       42.05       84.15     47.44 o
  -5 -12   6       17.50      -39.22     39.22 o
  -4 -12   6       55.49       67.29     50.88 o
  -3 -12   6       48.27      -11.75     48.81 o
  -2 -12   6        7.17       -2.33     29.73 o
  -1 -12   6      404.45      481.29     50.38 o
   0 -12   6      335.91      455.37     49.22 o
   1 -12   6      111.10       88.22     36.17 o
   2 -12   6      912.95     1001.24     67.34 o
   3 -12   6        2.34       47.79     34.05 o
   4 -12   6      378.23      306.28     56.55 o
   5 -12   6      220.63      184.79     68.59 o
   6 -12   6        5.17       -0.25     46.25 o
   7 -12   6      648.82      714.03    109.26 o
   8 -12   6      443.84      437.53    163.50 o
   9 -12   6       20.83       48.01     49.48 o
  -8 -11   6      140.44       87.76     48.52 o
  -7 -11   6       23.35       24.92     42.84 o
  -6 -11   6        9.69      -25.64     37.88 o
  -5 -11   6       83.02       86.98     43.54 o
  -4 -11   6      299.12      258.23     63.33 o
  -3 -11   6      128.25      137.33     37.09 o
  -2 -11   6      144.63      175.74     51.05 o
  -1 -11   6      314.95      309.06     42.47 o
   0 -11   6       14.49      -13.52     30.00 o
   1 -11   6      127.48      195.14     38.98 o
   2 -11   6       32.44       -3.95     28.94 o
   3 -11   6      324.37      343.82     45.84 o
   4 -11   6      663.17      749.05     59.33 o
   5 -11   6      269.11      300.41     57.01 o
   6 -11   6      366.73      354.61     78.96 o
   7 -11   6      478.85      545.49     66.97 o
   8 -11   6      661.53      810.88     78.66 o
   9 -11   6       36.86       39.52     73.06 o
  10 -11   6      263.18      250.01     62.34 o
  -8 -10   6       22.08       31.84     45.78 o
  -7 -10   6      260.06      212.30     56.31 o
  -6 -10   6       74.46      104.96     43.38 o
  -5 -10   6      403.62      360.43     92.99 o
  -4 -10   6      255.53      240.44     47.69 o
  -3 -10   6        1.63       10.57     31.43 o
  -2 -10   6       16.36       14.50     25.82 o
  -1 -10   6      510.57      542.07     42.80 o
   0 -10   6      717.02      868.84     50.94 o
   1 -10   6      209.57      199.54     32.47 o
   2 -10   6      446.33      431.42     39.73 o
   3 -10   6      318.48      348.01     53.05 o
   4 -10   6        2.37      -20.60     23.63 o
   5 -10   6     2922.61     2915.92     93.50 o
   6 -10   6      274.26      379.77     55.55 o
   7 -10   6       17.23      -11.31     39.62 o
   8 -10   6       21.64       91.46     44.22 o
   9 -10   6       86.58       93.15     47.73 o
  10 -10   6       48.28       65.52     45.13 o
  -9  -9   6      472.22      346.63     60.60 o
  -8  -9   6       26.49      115.00     65.40 o
  -7  -9   6      150.21       78.72     40.56 o
  -6  -9   6      305.50      298.28     52.73 o
  -5  -9   6        2.20      -18.37     81.03 o
  -4  -9   6      139.37      176.42     32.84 o
  -3  -9   6       64.95       88.22     29.07 o
  -2  -9   6     1745.98     1795.90     61.77 o
  -1  -9   6       93.93      125.55     27.93 o
   0  -9   6       24.76       30.91     23.59 o
   1  -9   6      851.77      905.83     49.03 o
   2  -9   6      387.95      412.68     36.97 o
   3  -9   6      751.08      826.35     57.79 o
   4  -9   6     3839.78     3664.98     86.99 o
   5  -9   6       34.01       -8.65     27.14 o
   6  -9   6      253.80      332.50     42.81 o
   7  -9   6       49.30       66.49     32.43 o
   8  -9   6       60.69       75.20     74.65 o
   9  -9   6       47.14       52.89     72.58 o
  10  -9   6        4.45       34.99     44.38 o
 -10  -8   6       59.99       16.22     43.08 o
  -9  -8   6        6.77       20.67     41.95 o
  -8  -8   6       68.46       18.20     63.33 o
  -7  -8   6      274.53      281.80     50.66 o
  -6  -8   6      110.48       77.63     32.70 o
  -5  -8   6     2038.84     2194.25     78.94 o
  -4  -8   6     1795.63     1690.64     69.51 o
  -3  -8   6      287.57      349.97     65.02 o
  -2  -8   6      960.81     1016.80     48.95 o
  -1  -8   6      283.94      266.15     28.68 o
   0  -8   6     1274.73     1284.28     51.80 o
   1  -8   6     1425.28     1422.63     50.02 o
   2  -8   6      114.34       66.28     24.17 o
   3  -8   6       77.57       88.19     22.82 o
   4  -8   6      743.77      731.29     43.97 o
   5  -8   6      580.35      620.01     48.31 o
   6  -8   6       68.31       71.79     30.07 o
   7  -8   6        0.06       -0.69     32.29 o
   8  -8   6      482.27      478.25     70.22 o
   9  -8   6      234.09      224.97     50.05 o
  10  -8   6       13.82       -2.69     41.29 o
  11  -8   6      191.96      122.27     51.23 o
 -11  -7   6       56.86       12.76     59.34 o
 -10  -7   6        5.30        7.31     40.06 o
  -9  -7   6      162.34      137.31     45.78 o
  -8  -7   6      176.99      175.45     44.82 o
  -7  -7   6      573.85      591.04     51.97 o
  -6  -7   6     1193.94     1214.48     66.97 o
  -5  -7   6      514.65      541.70     50.37 o
  -4  -7   6      107.42      120.18     33.71 o
  -3  -7   6      170.79      207.95     27.55 o
  -2  -7   6     3521.89     3536.62     66.65 o
  -1  -7   6     2224.75     2121.21     38.92 o
   0  -7   6        7.46       18.02     11.28 o
   1  -7   6       75.46      107.27     13.70 o
   2  -7   6      303.10      325.38     21.16 o
   3  -7   6     1653.53     1669.79     62.44 o
   4  -7   6      249.63      222.18     30.38 o
   5  -7   6       14.38       28.65     25.78 o
   6  -7   6     1229.86     1138.48     92.59 o
   7  -7   6      830.45      785.54     91.69 o
   8  -7   6      102.65       72.88     33.26 o
   9  -7   6      504.78      483.48     52.46 o
  10  -7   6      110.15       64.57     43.72 o
  11  -7   6      101.99       89.88     48.87 o
 -11  -6   6       82.85        5.75     42.30 o
 -10  -6   6       24.29       21.32     40.43 o
  -9  -6   6       29.91       83.44     50.09 o
  -8  -6   6       26.92        3.92     30.11 o
  -7  -6   6      250.14      261.23     41.07 o
  -6  -6   6      134.70      106.61     30.39 o
  -5  -6   6      163.31      154.04     32.92 o
  -4  -6   6      325.76      389.31     36.54 o
  -3  -6   6      172.01      165.23     15.89 o
  -2  -6   6     2645.18     2725.26     40.83 o
  -1  -6   6        3.20       -8.38     10.93 o
   0  -6   6      266.75      239.41     14.75 o
   1  -6   6       66.52       66.49     11.18 o
   2  -6   6     2406.78     2363.08     37.27 o
   4  -6   6      356.89      336.85     23.72 o
   5  -6   6       64.27       85.38     25.99 o
   6  -6   6     1404.34     1364.42     63.88 o
   7  -6   6      666.59      707.15     51.83 o
   8  -6   6      841.76      914.64     61.73 o
   9  -6   6       51.81       75.77     33.62 o
  10  -6   6        9.35       20.19     37.64 o
  11  -6   6        1.62       18.05     42.65 o
 -12  -5   6        3.35       -4.79     60.93 o
 -11  -5   6      275.43      211.98     51.52 o
 -10  -5   6       42.92        2.95     36.94 o
  -9  -5   6     1177.69     1127.47     68.70 o
  -8  -5   6      229.85      286.02     39.90 o
  -7  -5   6        2.36       47.36     27.28 o
  -6  -5   6      167.65      187.16     31.50 o
  -5  -5   6      820.24      787.30     34.87 o
  -4  -5   6       16.03       20.31     12.35 o
  -3  -5   6     2212.15     2201.14     32.66 o
  -2  -5   6     3765.23     3703.85     43.99 o
  -1  -5   6        0.71        1.62     10.41 o
   0  -5   6     2365.07     2168.02     31.27 o
   1  -5   6     1044.97     1068.08     27.32 o
   2  -5   6      196.18      241.07     13.09 o
   3  -5   6      800.56      799.77     20.13 o
   4  -5   6       93.77      111.23     13.09 o
   5  -5   6     1653.93     1714.20     46.76 o
   6  -5   6      980.34     1193.46     60.69 o
   7  -5   6      266.30      275.54     37.11 o
   8  -5   6       80.59       43.74     29.62 o
   9  -5   6        1.95        9.80     31.08 o
  10  -5   6      323.06      276.65     44.47 o
  11  -5   6      670.51      708.22    118.04 o
 -12  -4   6        2.62        3.61     42.26 o
 -11  -4   6      366.70      367.43     67.31 o
 -10  -4   6      564.03      672.84    113.31 o
  -9  -4   6      372.67      393.60     43.89 o
  -8  -4   6      107.95      113.09     29.83 o
  -7  -4   6      686.44      728.80     48.27 o
  -6  -4   6      579.08      588.10     33.62 o
  -5  -4   6        1.62       -8.58     11.48 o
  -4  -4   6     1693.43     1856.33     29.36 o
  -3  -4   6      365.33      332.82     15.73 o
  -2  -4   6      652.20      692.17     19.48 o
  -1  -4   6     1527.25     1707.39     27.00 o
   0  -4   6     6801.88     6746.62     58.91 o
   2  -4   6     1961.66     2032.40     26.81 o
   3  -4   6     2872.46     2667.87     33.68 o
   4  -4   6      219.44      273.29     14.91 o
   5  -4   6     1764.68     1769.70     41.73 o
   6  -4   6      536.00      595.98     42.88 o
   7  -4   6       37.27       15.40     24.91 o
   8  -4   6      284.37      288.75     39.02 o
   9  -4   6      119.21      113.37     34.02 o
  10  -4   6      281.16      344.34     64.57 o
  11  -4   6       25.12      -18.18     66.99 o
 -12  -3   6        9.55       21.85     51.52 o
 -11  -3   6      184.09      175.78     40.39 o
 -10  -3   6      148.52      161.42     35.48 o
  -9  -3   6     1059.50      900.59     59.04 o
  -8  -3   6        1.62      -21.62     21.62 o
  -7  -3   6      214.74      179.03     24.36 o
  -6  -3   6        3.83       33.78     13.51 o
  -5  -3   6       20.04       37.21     10.49 o
  -4  -3   6     5075.19     4792.45     49.26 o
  -3  -3   6      295.38      312.79     13.27 o
  -2  -3   6       19.57        5.72      8.22 o
  -1  -3   6        0.39        1.28      6.40 o
   0  -3   6      595.82      729.41     14.59 o
   1  -3   6      742.98      776.29     17.41 o
   2  -3   6     2537.01     2460.22     26.74 o
   3  -3   6     1371.43     1422.72     22.03 o
   4  -3   6     1872.39     1967.50     29.22 o
   5  -3   6      228.92      253.58     18.13 o
   6  -3   6      248.18      258.67     27.33 o
   7  -3   6       50.69       24.13     24.92 o
   8  -3   6        7.21        2.54     25.94 o
   9  -3   6       29.70       70.75     43.19 o
  10  -3   6      650.84      734.51     85.34 o
  11  -3   6       36.18       44.79     50.94 o
 -13  -2   6      108.41      217.57     81.99 o
 -12  -2   6       91.10      108.60     89.64 o
 -11  -2   6      895.04      907.53     63.91 o
 -10  -2   6       12.54       26.18     28.33 o
  -9  -2   6      183.10      142.32     31.65 o
  -8  -2   6      227.37      252.64     42.64 o
  -7  -2   6      544.80      512.34     31.87 o
  -6  -2   6     8005.04     7518.30     78.12 o
  -5  -2   6       97.85      116.72     10.90 o
  -4  -2   6      763.82      631.88     18.86 o
  -3  -2   6      810.00      670.26     14.51 o
  -2  -2   6      110.96      120.76     10.21 o
  -1  -2   6     1335.42     1365.00     20.10 o
   0  -2   6       67.29       43.38      9.11 o
   1  -2   6     4827.53     4612.56     43.75 o
   2  -2   6      821.94      827.63     15.81 o
   3  -2   6      197.67      217.42     11.06 o
   4  -2   6      831.46      802.49     18.76 o
   5  -2   6      533.30      604.27     25.61 o
   6  -2   6      853.70      857.48     39.95 o
   7  -2   6      223.88      225.06     32.33 o
   8  -2   6       70.67      -32.27     32.27 o
   9  -2   6       20.80       -0.40     37.52 o
  10  -2   6      281.97      421.17     69.25 o
  11  -2   6        8.22      -26.57     48.02 o
 -13  -1   6       17.68      -39.56     57.10 o
 -12  -1   6      302.63      398.51    131.44 o
 -11  -1   6       13.51       24.89     29.44 o
 -10  -1   6       25.47       21.83     26.97 o
  -9  -1   6      291.55      355.64     38.51 o
  -8  -1   6     2073.17     1989.59     57.38 o
  -7  -1   6      935.05     1010.88     28.82 o
  -6  -1   6      600.82      587.19     17.17 o
  -5  -1   6      196.72      195.58     11.18 o
  -4  -1   6     1852.93     1920.02     26.62 o
  -3  -1   6      945.91      858.62     18.42 o
  -2  -1   6       60.34       62.74      6.34 o
  -1  -1   6     4941.15     4487.61     48.98 o
   0  -1   6     2354.79     2218.71     25.86 o
   1  -1   6       93.87       86.75      8.80 o
   2  -1   6       57.26       70.66      8.71 o
   3  -1   6     1760.05     1831.46     23.86 o
   4  -1   6     1676.60     1591.14     29.49 o
   5  -1   6     1025.36     1013.07     43.84 o
   6  -1   6        1.03       17.81     18.88 o
   7  -1   6      583.99      518.00     89.80 o
   8  -1   6      166.69      223.81     50.64 o
   9  -1   6        7.72       45.93     43.20 o
  10  -1   6      127.47       93.94     49.62 o
 -13   0   6      103.48       53.99     55.51 o
 -12   0   6      443.86      530.11     69.29 o
 -11   0   6       14.04       35.76     48.65 o
 -10   0   6        8.12        8.15     34.11 o
  -9   0   6      201.14      184.80     26.94 o
  -8   0   6      312.31      334.59     25.42 o
  -7   0   6     1942.65     1973.44     35.21 o
  -6   0   6     1318.95     1426.73     23.59 o
  -5   0   6      810.51      837.47     17.56 o
  -4   0   6     3048.47     3026.64     35.74 o
  -3   0   6       48.60       43.09      9.39 o
  -2   0   6      192.94      210.35     14.05 o
  -1   0   6        0.01        4.08     21.50 o
   0   0   6     1528.12     1508.18     29.67 o
   1   0   6     3454.15     3624.59     36.15 o
   2   0   6      589.75      681.26     21.46 o
   4   0   6      707.72      643.88     28.58 o
   5   0   6      215.22      246.12     25.51 o
   6   0   6     4702.01     4566.55     91.15 o
   7   0   6       14.00       13.61     37.80 o
   8   0   6       10.23      -18.97     36.53 o
   9   0   6        5.84       38.74     43.42 o
  10   0   6        8.09        7.41     46.08 o
 -13   1   6       16.59       56.88     47.20 o
 -12   1   6        5.67       46.46     41.73 o
 -11   1   6       28.55      106.68     53.44 o
 -10   1   6      681.75      577.98    117.24 o
  -9   1   6      592.69      567.99     48.18 o
  -8   1   6      286.83      278.07     25.74 o
  -7   1   6      128.95       87.20     15.57 o
  -6   1   6       45.06       43.00      9.48 o
  -5   1   6     1135.78      972.39     22.71 o
  -4   1   6      197.23      173.08     10.60 o
  -2   1   6     6392.14     5712.88     96.84 o
  -1   1   6     3322.98     3174.58     68.44 o
   0   1   6     3074.50     2889.12     95.75 o
   1   1   6       35.82       25.62      8.37 o
   2   1   6     2521.80     2588.60     41.88 o
   3   1   6      157.11      125.17     17.89 o
   4   1   6     6951.34     7047.29     97.95 o
   5   1   6        0.79       18.17     16.85 o
   6   1   6      404.18      411.53     53.10 o
   7   1   6       28.79       26.91     35.42 o
   8   1   6       12.65       26.59     39.17 o
   9   1   6       37.90       41.94     57.42 o
  10   1   6       18.09      -50.88     55.83 o
 -13   2   6       74.60      155.67     75.77 o
 -12   2   6      303.37      248.16     54.90 o
 -11   2   6        5.24       46.26     39.03 o
 -10   2   6       99.92      151.44     63.80 o
  -9   2   6        2.37       15.67     20.07 o
  -8   2   6      603.51      620.12     33.78 o
  -7   2   6      821.76      842.13     29.56 o
  -6   2   6      159.56      155.66     14.06 o
  -4   2   6     5994.77     5730.51     55.52 o
  -2   2   6      954.05      989.30     30.88 o
  -1   2   6     1481.50     1428.18     47.98 o
   0   2   6      450.05      433.37     19.03 o
   1   2   6     2896.33     2779.74     43.15 o
   2   2   6     3113.24     3045.36     52.67 o
   3   2   6     1780.40     1644.88     45.63 o
   4   2   6      719.29      719.42     26.91 o
   5   2   6       68.24        3.83     38.92 o
   6   2   6       26.89       68.91     51.04 o
   7   2   6      201.03      195.71     63.17 o
   8   2   6      501.62      457.09    138.93 o
   9   2   6      377.61      436.27     71.39 o
 -13   3   6        0.02      -33.96     68.59 o
 -12   3   6       23.92       14.31     59.82 o
 -11   3   6      515.32      341.20     55.45 o
 -10   3   6       67.54       79.95     30.45 o
  -9   3   6      172.43      214.89     30.43 o
  -8   3   6     1012.44     1031.36     45.25 o
  -7   3   6       18.87       -5.52     12.75 o
  -6   3   6      108.86      170.12     16.25 o
  -5   3   6      255.18      291.51     15.24 o
  -4   3   6     1420.55     1651.07     29.72 o
  -3   3   6     2169.46     2446.48     36.05 o
  -2   3   6     1488.41     1452.25     41.56 o
  -1   3   6      102.81       66.57     15.96 o
   1   3   6      542.77      525.35     23.27 o
   2   3   6      201.59      219.13     22.75 o
   3   3   6      104.41      121.78     26.98 o
   4   3   6      528.45      579.66     79.12 o
   5   3   6        1.96      -40.52     40.52 o
   6   3   6      396.28      552.54     89.96 o
   7   3   6      508.82      594.65    101.77 o
   8   3   6        0.40      -20.28     46.42 o
   9   3   6       18.22       47.65     50.35 o
 -13   4   6      321.70      254.92     78.96 o
 -12   4   6      153.73      220.16    130.00 o
 -11   4   6      373.36      450.18    153.29 o
 -10   4   6      326.17      308.96     36.27 o
  -9   4   6      410.89      392.83     72.59 o
  -8   4   6      396.66      402.24     41.97 o
  -7   4   6       82.14       84.92     22.82 o
  -6   4   6     2303.08     2221.69     45.04 o
  -5   4   6     1700.77     1768.57     50.98 o
  -4   4   6      573.19      658.62     32.53 o
  -3   4   6        6.89       -0.57      8.30 o
  -2   4   6       61.27       57.58     10.54 o
  -1   4   6      934.88      930.78     36.78 o
   0   4   6       25.74       39.30     18.57 o
   1   4   6      400.53      313.59     39.63 o
   2   4   6       11.16       15.92     17.73 o
   3   4   6      409.56      407.71     66.68 o
   4   4   6      301.33      243.41     59.66 o
   5   4   6      137.73      121.23     57.10 o
   6   4   6       22.49      -41.79     41.79 o
   7   4   6       60.16      132.07     71.46 o
   8   4   6      835.88      984.17    141.33 o
   9   4   6      265.54      285.39     70.22 o
 -13   5   6      494.99      394.31    103.68 o
 -12   5   6       80.53      105.28     46.47 o
 -11   5   6       75.90      139.73     65.72 o
 -10   5   6      331.26      300.23     61.44 o
  -9   5   6      143.49       98.93     32.60 o
  -8   5   6     5621.52     5399.30    143.87 o
  -7   5   6       27.44      -19.24     27.29 o
  -6   5   6       76.44       73.96     18.16 o
  -5   5   6       71.56       75.37     14.34 o
  -4   5   6       59.91       29.72     12.86 o
  -3   5   6     3321.63     3438.46     47.71 o
  -2   5   6     1578.60     1543.12     31.86 o
  -1   5   6        6.39        8.04     10.76 o
   0   5   6      198.23      182.54     24.07 o
   1   5   6     5647.33     5910.63     93.96 o
   2   5   6      192.85      221.97     41.37 o
   3   5   6       87.71       72.10     44.66 o
   4   5   6       55.85       78.48     53.60 o
   5   5   6      127.22       65.72     55.19 o
   6   5   6      503.33      532.12     97.62 o
   7   5   6      105.19      171.95     69.23 o
   8   5   6       18.76      -20.74     63.80 o
 -13   6   6       84.62       82.57     49.77 o
 -12   6   6        7.39       -9.57     53.91 o
 -11   6   6        2.51       -9.13     31.21 o
 -10   6   6     1753.88     1677.98     89.90 o
  -9   6   6        2.43       61.68     30.00 o
  -8   6   6       37.17       76.81     28.75 o
  -7   6   6        4.73       -5.50     24.97 o
  -6   6   6      122.42      113.73     22.23 o
  -5   6   6      190.62      176.29     19.80 o
  -4   6   6      104.74      121.42     18.26 o
  -3   6   6      326.73      342.50     26.02 o
  -2   6   6       10.14        1.80     15.70 o
  -1   6   6     1406.30     1454.60     50.30 o
   0   6   6      307.30      360.30     33.80 o
   1   6   6      558.49      567.26     41.44 o
   2   6   6      664.75      612.38     60.06 o
   3   6   6        3.60       61.57     46.58 o
   4   6   6        0.76        7.02     44.98 o
   5   6   6      127.66       70.50     56.15 o
   6   6   6      197.70      317.74     87.09 o
   7   6   6        6.94      -28.39     60.29 o
 -13   7   6       41.36        6.38     64.76 o
 -12   7   6      148.98      105.60     69.87 o
 -11   7   6       66.75      102.69     36.07 o
 -10   7   6        1.29      -20.78     30.54 o
  -9   7   6      573.82      558.69     54.93 o
  -8   7   6     1349.10     1366.10     84.46 o
  -7   7   6        5.86      -25.23     25.23 o
  -6   7   6     1405.68     1204.09     56.59 o
  -5   7   6      576.02      586.29     35.77 o
  -4   7   6        1.72       13.35     18.56 o
  -3   7   6      963.83     1029.96     42.29 o
  -2   7   6        1.99      -17.28     17.94 o
  -1   7   6      332.98      387.11     29.99 o
   0   7   6      442.33      499.99     39.04 o
   1   7   6      363.62      416.42     55.36 o
   2   7   6      632.65      649.52     90.92 o
   3   7   6        9.15       19.78     54.23 o
   4   7   6     1977.30     2303.64    152.49 o
   5   7   6       62.32      -33.82     59.34 o
   6   7   6       12.40      -40.20     57.10 o
   7   7   6       11.73      112.29     74.33 o
 -12   8   6       52.41      -23.61     60.61 o
 -11   8   6      391.26      435.11     56.07 o
 -10   8   6      338.93      307.19     71.21 o
  -9   8   6      176.13      171.72     39.05 o
  -8   8   6       40.22       60.71     29.59 o
  -7   8   6      363.94      354.50     43.22 o
  -6   8   6      568.69      569.45     70.08 o
  -5   8   6      310.76      272.78     52.82 o
  -4   8   6     1107.76     1083.25     52.95 o
  -3   8   6      147.77      164.85     25.27 o
  -2   8   6       52.26       43.75     24.19 o
  -1   8   6      225.75      213.54     38.17 o
   0   8   6      808.28      902.72    105.70 o
   1   8   6        5.43      -12.44     44.66 o
   2   8   6     1973.29     2002.80    137.82 o
   3   8   6      226.44      176.42     69.23 o
   4   8   6       17.82       21.06     58.06 o
   5   8   6       45.50       40.20     67.31 o
   6   8   6       89.93      -33.18     60.61 o
 -12   9   6       24.74      -25.20     55.51 o
 -11   9   6      167.56      164.92     44.52 o
 -10   9   6        3.72        1.44     32.30 o
  -9   9   6       73.35       52.28     33.50 o
  -8   9   6       20.75      -10.46     29.71 o
  -7   9   6      376.65      358.69     44.86 o
  -6   9   6      381.38      412.55     46.29 o
  -5   9   6      319.27      331.40     43.07 o
  -4   9   6       24.41       49.44     28.49 o
  -3   9   6        0.11       19.88     24.62 o
  -2   9   6       97.15      100.27     29.95 o
  -1   9   6        1.13      -11.39     25.67 o
   0   9   6      225.65      282.07     45.15 o
   1   9   6       13.62        3.19     54.55 o
   2   9   6       65.08       67.63     62.21 o
   3   9   6        7.59       12.44     59.98 o
   4   9   6      142.37      199.71     79.12 o
   5   9   6      216.70      250.75     91.88 o
 -11  10   6       30.18      102.14     51.68 o
 -10  10   6        0.01       -2.26     34.25 o
  -9  10   6      167.88      172.40     43.99 o
  -8  10   6      280.25      237.34     43.67 o
  -7  10   6     1613.58     1707.71     84.42 o
  -6  10   6      407.25      375.35     47.29 o
  -5  10   6      315.37      376.67     74.01 o
  -4  10   6      632.60      655.05     67.02 o
  -3  10   6      138.42      122.13     46.23 o
  -2  10   6        5.10       10.46     28.10 o
  -1  10   6        5.37       23.03     32.20 o
   0  10   6       21.62       56.86     35.60 o
   1  10   6      227.34      208.32     75.61 o
   2  10   6      181.46      174.18     76.25 o
   3  10   6        4.91      -14.67     61.57 o
   4  10   6       25.42      -58.38     58.38 o
 -10  11   6       45.65       45.05     42.97 o
  -9  11   6       54.89      104.33     45.72 o
  -8  11   6       29.98       12.96     41.63 o
  -7  11   6       13.69        6.47     32.79 o
  -6  11   6      133.12       31.93     32.59 o
  -5  11   6       23.54       -7.96     33.09 o
  -4  11   6      130.24       99.02     33.28 o
  -3  11   6      447.62      380.48     47.68 o
  -2  11   6      433.63      455.83     49.47 o
  -1  11   6        1.96      -10.75     33.25 o
   0  11   6      127.40      101.65     42.71 o
   1  11   6      162.04      202.26     78.80 o
   2  11   6       20.38       11.80     66.04 o
   3  11   6       24.22      -19.14     65.40 o
  -9  12   6       14.93      -38.98     38.98 o
  -8  12   6        1.14       -6.03     61.73 o
  -7  12   6       71.70       46.54     80.23 o
  -6  12   6       45.80       28.46     90.62 o
  -5  12   6      379.55      364.58     50.10 o
  -4  12   6      447.14      469.75     54.25 o
  -3  12   6      382.56      341.41     48.78 o
  -2  12   6       18.92       -6.87     35.79 o
  -1  12   6      593.19      532.66     64.20 o
   0  12   6      280.15       99.21     65.40 o
   1  12   6        7.07      -30.31     63.17 o
  -7  13   6      317.85      369.37     66.83 o
  -6  13   6      100.33       77.51     46.51 o
  -5  13   6        1.72      -33.29     37.44 o
  -4  13   6       76.54      113.82     43.85 o
  -3  13   6      321.48      348.16     60.09 o
  -2  13   6      618.13      553.40     68.84 o
  -1  13   6        9.72       11.33     61.89 o
   1 -16   7       19.68      -33.23     62.05 o
   2 -16   7       53.94      -43.73     49.61 o
   3 -16   7      141.91      138.69     58.78 o
  -2 -15   7      173.92      148.31     52.55 o
  -1 -15   7      173.31      274.78    124.74 o
   0 -15   7      195.17       61.03     48.76 o
   1 -15   7        2.32      -12.41     46.42 o
   2 -15   7        0.30      -43.42     43.42 o
   3 -15   7       78.23       29.07     48.95 o
   4 -15   7      153.14      111.93     57.70 o
   5 -15   7      215.99      107.42     58.00 o
   6 -15   7       16.51       51.65    106.39 o
  -4 -14   7       71.36       75.45     49.36 o
  -3 -14   7        9.58       -4.50     43.04 o
  -2 -14   7       54.23       61.31     58.38 o
  -1 -14   7      332.25      350.16     61.01 o
   0 -14   7        1.14       -5.35     42.41 o
   1 -14   7      327.12      385.08    103.84 o
   2 -14   7       14.45       39.02     50.41 o
   3 -14   7       59.71       27.55     47.33 o
   4 -14   7       78.32       53.78     50.09 o
   5 -14   7      187.44      172.87    106.39 o
   6 -14   7       43.02       24.79     50.74 o
   7 -14   7      219.62      253.57    110.86 o
  -6 -13   7        0.64      -36.67     44.82 o
  -5 -13   7       15.67      -36.57     40.24 o
  -4 -13   7      136.68       33.49     46.22 o
  -3 -13   7        7.96      -16.95     40.19 o
  -2 -13   7      236.27      237.08     52.94 o
  -1 -13   7      148.65      159.83     88.21 o
   0 -13   7       18.47       42.61     44.65 o
   1 -13   7        6.79      -16.19     67.79 o
   2 -13   7      421.04      401.25     62.16 o
   3 -13   7      441.34      427.01    154.72 o
   4 -13   7       72.11      109.53    115.48 o
   5 -13   7      172.79      109.88     58.38 o
   6 -13   7        0.61      -27.53     46.83 o
   7 -13   7      102.91       79.69     52.00 o
   8 -13   7       93.08      149.20     59.93 o
  -7 -12   7       42.17       59.72     48.41 o
  -6 -12   7       38.51       -4.52     42.15 o
  -5 -12   7       21.30       28.32     42.66 o
  -4 -12   7        2.28       30.56     40.75 o
  -3 -12   7        3.21      -15.56     46.42 o
  -2 -12   7       49.68       51.39     43.15 o
  -1 -12   7        6.39       23.89     39.86 o
   0 -12   7      494.56      533.49     64.75 o
   1 -12   7     1012.50      937.42     88.05 o
   2 -12   7       79.54       70.51     46.42 o
   3 -12   7      951.92      961.94     82.42 o
   4 -12   7        4.82       13.47     45.15 o
   5 -12   7       31.72       46.47     45.54 o
   6 -12   7      479.12      424.40    123.62 o
   7 -12   7       12.70      -15.01     43.30 o
   8 -12   7        1.66       31.69     47.68 o
   9 -12   7        7.64       36.14     78.64 o
  -8 -11   7       48.89       89.08     49.86 o
  -7 -11   7      236.76      166.48     53.40 o
  -6 -11   7       22.75        3.48     43.06 o
  -5 -11   7      220.51      179.73     48.50 o
  -4 -11   7       51.16      120.87     45.60 o
  -3 -11   7       10.69        8.66     39.28 o
  -2 -11   7      388.28      364.27     61.41 o
  -1 -11   7      130.55      179.66     55.58 o
   0 -11   7      864.86      886.10     85.53 o
   1 -11   7      213.09      242.40     42.04 o
   2 -11   7       25.30       14.52     33.72 o
   3 -11   7      992.31     1030.64     67.56 o
   4 -11   7      441.39      551.41     81.67 o
   5 -11   7     1188.96     1182.37    126.65 o
   6 -11   7      165.32      142.00     52.96 o
   7 -11   7        1.27      -13.64     41.54 o
   8 -11   7        4.66       39.86     44.99 o
   9 -11   7      129.33      126.16     53.76 o
  -9 -10   7      282.60      314.03     60.27 o
  -8 -10   7       59.13       33.21     44.93 o
  -7 -10   7      218.70      176.71     51.65 o
  -6 -10   7      256.77      351.79     76.72 o
  -5 -10   7      226.11      217.08     48.44 o
  -4 -10   7      720.54      656.45     54.89 o
  -3 -10   7       82.95       52.60     34.00 o
  -2 -10   7      755.82      762.41     56.36 o
  -1 -10   7     1932.40     1785.83     64.27 o
   0 -10   7      659.34      638.67     45.68 o
   1 -10   7      550.88      529.52     43.69 o
   2 -10   7      152.98      117.05     33.52 o
   3 -10   7     2596.29     2393.72     81.82 o
   4 -10   7      256.11      296.64     44.58 o
   5 -10   7      105.05      179.56     37.28 o
   6 -10   7        1.00      -29.45     29.45 o
   7 -10   7        1.75       33.16     51.84 o
   8 -10   7      118.10      137.18     44.75 o
   9 -10   7       14.21       76.14     47.99 o
  10 -10   7       18.17       53.45     47.79 o
  -9  -9   7       23.27       19.45     82.15 o
  -8  -9   7        7.32      -27.27     37.70 o
  -7  -9   7       87.29       75.38     88.21 o
  -6  -9   7     1774.61     1953.16     93.73 o
  -5  -9   7      146.69      211.62     38.31 o
  -4  -9   7     1875.54     1923.32    156.48 o
  -3  -9   7      345.00      456.17     45.24 o
  -2  -9   7        1.59        1.70     24.33 o
  -1  -9   7      141.35      147.36     28.87 o
   0  -9   7       38.22       59.60     25.15 o
   1  -9   7      875.89      881.76     48.21 o
   2  -9   7      458.94      534.53     39.46 o
   3  -9   7       11.21       -1.51     26.22 o
   4  -9   7      118.07       42.92     28.42 o
   5  -9   7      315.78      342.49     41.37 o
   6  -9   7       38.04       77.55     39.72 o
   7  -9   7      333.32      312.57     42.67 o
   8  -9   7        0.32       34.62     56.63 o
   9  -9   7        1.67       27.42     42.19 o
  10  -9   7      339.13      315.57     61.81 o
 -10  -8   7        1.59        6.53     41.01 o
  -9  -8   7      260.32      293.67     58.95 o
  -8  -8   7      157.60      141.49     43.83 o
  -7  -8   7       10.98      -10.21     29.24 o
  -6  -8   7     2308.18     2348.50     84.11 o
  -5  -8   7     1239.71     1301.78     69.07 o
  -4  -8   7      663.92      631.64     87.67 o
  -3  -8   7      153.99      183.04     29.63 o
  -2  -8   7       70.43       73.49     24.77 o
  -1  -8   7      725.07      770.03     42.85 o
   0  -8   7      178.68      200.66     23.53 o
   1  -8   7      171.57      153.80     25.35 o
   2  -8   7      481.91      626.66     39.37 o
   3  -8   7       32.47       14.19     24.86 o
   4  -8   7      147.38      148.39     32.27 o
   5  -8   7     1041.45     1229.12    139.57 o
   6  -8   7      428.84      377.36     62.10 o
   7  -8   7      587.93      555.17     51.07 o
   8  -8   7     1420.32     1432.34     78.83 o
   9  -8   7       97.48       82.66     57.26 o
  10  -8   7       57.19       18.97     57.58 o
 -11  -7   7       15.00       17.22     43.88 o
 -10  -7   7        1.31      -25.52     37.72 o
  -9  -7   7      162.34      170.47     80.07 o
  -8  -7   7      390.71      340.10     59.11 o
  -7  -7   7       66.93       72.36     31.54 o
  -6  -7   7      275.10      256.79     37.89 o
  -5  -7   7      118.96      106.84     30.93 o
  -4  -7   7       78.28       55.74     27.01 o
  -3  -7   7     1184.16     1239.61     42.68 o
  -2  -7   7      802.58      807.87     29.80 o
  -1  -7   7      305.79      288.28     19.55 o
   0  -7   7        8.19        7.70     11.83 o
   1  -7   7      633.36      611.63     25.11 o
   2  -7   7      105.47       66.25     14.78 o
   3  -7   7      620.51      561.40     31.83 o
   4  -7   7      224.97      270.39     34.00 o
   5  -7   7     1246.64     1331.40     80.49 o
   6  -7   7     1205.39     1317.72     64.41 o
   7  -7   7      465.31      522.59     48.57 o
   8  -7   7      576.99      534.19     91.32 o
   9  -7   7        7.37      -14.43     29.76 o
  10  -7   7        1.68       18.22     41.84 o
 -11  -6   7        5.13      -31.14     62.21 o
 -10  -6   7       10.20        7.86     36.82 o
  -9  -6   7       36.32       36.96     47.38 o
  -8  -6   7      134.14      128.35     35.67 o
  -7  -6   7      642.89      598.75     49.42 o
  -6  -6   7      660.65      595.76     46.54 o
  -5  -6   7        4.27        9.22     24.29 o
  -4  -6   7      843.21      897.69     36.90 o
  -3  -6   7        2.49       -4.35     13.44 o
  -2  -6   7      115.71      110.62     12.33 o
  -1  -6   7     2454.78     2504.40     40.01 o
   0  -6   7      479.52      418.44     16.67 o
   1  -6   7     1677.56     1781.41     28.26 o
   2  -6   7      680.43      748.21     24.71 o
   3  -6   7       96.78       99.30     18.86 o
   4  -6   7      290.37      306.60     25.52 o
   5  -6   7       11.81      -13.26     21.59 o
   6  -6   7      735.36      873.08     54.50 o
   7  -6   7      843.41      793.01     54.49 o
   8  -6   7       29.88       35.24     29.38 o
   9  -6   7      192.00      256.84     41.07 o
  10  -6   7      105.13      127.09     54.09 o
  11  -6   7       25.30       29.03     76.56 o
 -12  -5   7       43.64      -27.44     59.34 o
 -11  -5   7       49.06       54.91     42.94 o
 -10  -5   7       50.90       26.30     32.04 o
  -9  -5   7     1424.26     1492.29     76.22 o
  -8  -5   7      224.49      182.04     35.46 o
  -7  -5   7      508.19      473.75     43.14 o
  -6  -5   7      535.20      512.39     53.15 o
  -5  -5   7       61.07       59.56     16.70 o
  -4  -5   7     2414.69     2495.53     38.94 o
  -3  -5   7     5512.47     5352.92     58.71 o
  -2  -5   7     3673.15     3806.34     43.58 o
  -1  -5   7     9159.80     8724.72     79.19 o
   0  -5   7      551.74      629.30     18.39 o
   1  -5   7      662.22      610.31     17.66 o
   2  -5   7     2511.89     2474.44     31.33 o
   3  -5   7      334.04      342.21     16.40 o
   4  -5   7     2707.00     2724.11     47.14 o
   5  -5   7      265.84      259.30     36.56 o
   6  -5   7      114.95      131.70     37.23 o
   7  -5   7        3.55       26.89     26.23 o
   8  -5   7       65.02       39.24     27.72 o
   9  -5   7      539.98      541.22     71.58 o
  10  -5   7       23.73       30.63     46.63 o
  11  -5   7       65.93      -34.45     70.50 o
 -12  -4   7        5.31       44.98     61.89 o
 -11  -4   7       81.27      100.48     37.97 o
 -10  -4   7      118.59       94.04     33.46 o
  -9  -4   7      900.78      938.67     59.21 o
  -8  -4   7      347.35      374.71     40.05 o
  -7  -4   7      111.73      155.68     29.18 o
  -6  -4   7        4.74        8.47     15.47 o
  -5  -4   7       26.33       30.04     12.39 o
  -4  -4   7     1576.92     1686.37     28.09 o
  -3  -4   7      424.39      348.37     14.27 o
  -1  -4   7     1134.28     1132.76     22.60 o
   0  -4   7       92.06      135.55     10.25 o
   1  -4   7     1288.37     1066.52     19.28 o
   2  -4   7     1415.11     1448.06     21.13 o
   3  -4   7     2279.11     2183.43     28.96 o
   4  -4   7     1804.20     1704.01     34.40 o
   5  -4   7       23.23       31.84     14.29 o
   6  -4   7      366.65      307.64     30.28 o
   7  -4   7     1402.55     1401.33     76.59 o
   8  -4   7       23.86       12.79     35.62 o
   9  -4   7      720.19      768.07     81.58 o
  10  -4   7      486.40      538.00     74.88 o
  11  -4   7        0.47       51.04     78.80 o
 -12  -3   7       61.33      -11.80     43.88 o
 -11  -3   7      493.01      560.93     52.93 o
 -10  -3   7      973.93     1087.68     99.45 o
  -9  -3   7       76.06       86.12     30.67 o
  -8  -3   7      288.09      256.78     33.71 o
  -7  -3   7       40.19       19.04     19.68 o
  -6  -3   7      817.23      970.67     39.19 o
  -5  -3   7      245.50      246.46     13.32 o
  -4  -3   7     1631.58     1642.82     25.49 o
  -3  -3   7      504.45      445.26     13.73 o
  -2  -3   7      656.63      735.99     21.38 o
  -1  -3   7     1192.38     1135.72     23.93 o
   0  -3   7     4965.50     4701.96     47.55 o
   1  -3   7      619.64      687.21     17.56 o
   2  -3   7     3002.33     2707.06     28.70 o
   3  -3   7     2634.10     2449.29     30.48 o
   4  -3   7       84.28      106.60     11.71 o
   5  -3   7      498.31      441.02     30.06 o
   6  -3   7     1778.83     1859.24     68.61 o
   7  -3   7       41.30       21.45     38.28 o
   8  -3   7      148.90      215.93     50.66 o
   9  -3   7      183.58      332.52     60.15 o
  10  -3   7        1.10       15.64     46.76 o
 -13  -2   7      503.35      373.25     95.39 o
 -12  -2   7      245.89      328.39    147.23 o
 -11  -2   7      143.51      186.34     49.60 o
 -10  -2   7      462.49      467.81     44.25 o
  -9  -2   7       89.14       78.36     35.44 o
  -8  -2   7     1167.62     1211.75     45.21 o
  -7  -2   7      195.11      220.70     19.95 o
  -6  -2   7      803.36      733.28     24.34 o
  -5  -2   7     1995.40     1885.63     26.31 o
  -4  -2   7        3.79       33.70     12.99 o
  -3  -2   7       16.58       50.14     11.41 o
  -2  -2   7       24.19       37.75      8.63 o
   0  -2   7     3230.11     3552.93     40.16 o
   1  -2   7     8880.28     8415.27     72.53 o
   2  -2   7        0.70        3.40      7.00 o
   3  -2   7     1253.71     1324.38     21.49 o
   4  -2   7     1714.74     1769.78     39.07 o
   5  -2   7       60.31       67.19     18.88 o
   6  -2   7      775.88      722.40     41.13 o
   7  -2   7      368.66      381.20     71.62 o
   8  -2   7      168.08      234.27    173.71 o
   9  -2   7       60.12       62.64     42.84 o
  10  -2   7       37.79       80.91     48.37 o
 -13  -1   7      194.89      187.19     57.50 o
 -12  -1   7       42.09      113.26     47.82 o
 -11  -1   7        4.15       47.73     40.76 o
 -10  -1   7     1029.94     1061.51    119.15 o
  -9  -1   7      884.21      832.50     58.37 o
  -8  -1   7      175.43      189.94     24.75 o
  -7  -1   7     3550.63     3431.61     81.74 o
  -6  -1   7        8.12       -3.43      9.20 o
  -5  -1   7      713.65      762.61     18.03 o
  -3  -1   7       53.92       75.44      8.41 o
  -2  -1   7       12.77       10.95      8.69 o
  -1  -1   7     2292.89     2253.91     33.51 o
   0  -1   7       61.74       55.02      7.72 o
   1  -1   7     5122.74     5304.26     52.44 o
   2  -1   7     4037.22     4181.91     52.98 o
   3  -1   7      223.22      235.58     13.77 o
   4  -1   7       19.88       15.27     11.24 o
   5  -1   7      116.68       77.50     24.91 o
   6  -1   7     2130.99     2146.33     70.59 o
   7  -1   7       21.45       49.36     36.54 o
   8  -1   7      138.58      164.72     48.87 o
   9  -1   7        0.59       60.28     46.02 o
  10  -1   7       44.22       27.46     75.45 o
 -13   0   7       59.80      115.45     50.29 o
 -12   0   7       64.94       26.38     41.03 o
 -11   0   7        5.88      -22.48     35.16 o
 -10   0   7      170.12      175.97     44.83 o
  -9   0   7       67.22       70.31     23.80 o
  -8   0   7      430.16      484.60     28.46 o
  -7   0   7      544.95      611.54     29.30 o
  -6   0   7      604.56      512.02     16.08 o
  -5   0   7     2014.71     1933.01     29.46 o
  -4   0   7        4.38       -1.33      8.19 o
  -3   0   7       12.67       20.95      9.50 o
  -2   0   7      178.29      244.93     17.52 o
  -1   0   7     1392.77     1496.40     49.35 o
   0   0   7     4031.23     3792.35     70.60 o
   1   0   7      226.78      232.58     12.04 o
   2   0   7       66.70       71.91     11.79 o
   3   0   7      250.79      254.50     20.06 o
   4   0   7     3260.49     3116.91     67.85 o
   5   0   7      237.33      266.23     32.34 o
   6   0   7       37.21      103.36     54.87 o
   7   0   7       77.65       61.58     39.38 o
   8   0   7       47.19      103.62     45.10 o
   9   0   7        1.37      -14.49     73.69 o
  10   0   7        1.51       40.79     50.83 o
 -13   1   7       15.40       20.78     66.68 o
 -12   1   7       32.52       38.12     42.06 o
 -11   1   7       73.47      100.56     43.43 o
 -10   1   7       81.74       55.58     36.98 o
  -9   1   7       17.82       27.06     22.24 o
  -8   1   7        2.97       10.55     23.51 o
  -7   1   7      214.26      219.35     18.85 o
  -6   1   7      378.60      378.93     18.72 o
  -5   1   7      276.25      269.76     15.47 o
  -4   1   7     3137.93     3223.90     42.18 o
  -3   1   7     2956.31     2956.32     51.87 o
  -2   1   7       43.79       63.52     19.63 o
  -1   1   7     2004.21     2103.26     64.00 o
   0   1   7       85.54      108.13     16.04 o
   1   1   7      992.48      961.89     20.48 o
   2   1   7     4672.91     4510.75     65.94 o
   3   1   7     1309.05     1227.90     40.19 o
   4   1   7       60.81       77.03     34.14 o
   5   1   7      631.79      733.74     92.20 o
   6   1   7      364.65      382.19     75.93 o
   7   1   7       11.60       11.17     47.21 o
   8   1   7       75.54       83.54     44.17 o
   9   1   7       73.92       34.32     46.58 o
 -13   2   7        1.04        9.25     59.02 o
 -12   2   7        4.57       52.16     75.29 o
 -11   2   7      753.62      887.07    136.54 o
 -10   2   7      114.73       96.12     31.05 o
  -9   2   7       32.57       49.14     28.25 o
  -8   2   7     1394.45     1414.33     46.60 o
  -7   2   7      138.45      154.03     30.88 o
  -6   2   7     1894.33     1858.53     48.74 o
  -5   2   7     5169.50     4975.56     55.19 o
  -4   2   7      893.65      919.00     20.40 o
  -3   2   7    11302.88    10505.42    148.51 o
  -2   2   7     1034.69     1035.90     52.93 o
  -1   2   7      543.00      533.34     24.93 o
   0   2   7      113.51      124.83     17.26 o
   1   2   7      243.93      253.84     15.09 o
   2   2   7      640.97      650.57     27.73 o
   3   2   7      112.92      127.51     22.36 o
   4   2   7       10.09       26.80     37.64 o
   5   2   7       24.54       17.87     37.64 o
   6   2   7      251.50      237.35     68.27 o
   7   2   7      475.87      414.41     90.92 o
   8   2   7      133.12      170.99     75.93 o
   9   2   7        5.11       39.92     52.32 o
 -13   3   7      222.48      240.21    163.98 o
 -12   3   7       63.03       -6.78     40.04 o
 -11   3   7       19.11       43.97     33.15 o
 -10   3   7     1159.87     1246.93     88.41 o
  -9   3   7       41.39       44.59     28.14 o
  -8   3   7        1.56       -8.25     32.02 o
  -7   3   7      554.59      502.23     32.55 o
  -6   3   7      282.50      303.41     18.55 o
  -5   3   7      100.68       75.35     11.01 o
  -4   3   7     3920.32     3764.76     45.79 o
  -3   3   7     4994.29     4816.83    147.62 o
  -2   3   7     1314.48     1356.98     39.66 o
  -1   3   7     1356.26     1119.56     69.16 o
   0   3   7     1324.71     1316.38     43.75 o
   1   3   7       46.64       53.34     14.25 o
   2   3   7      110.35      130.70     21.90 o
   3   3   7      172.71      124.10     41.47 o
   4   3   7        1.54        3.51     34.77 o
   5   3   7      570.75      618.26     89.01 o
   6   3   7       18.82      -10.85     45.94 o
   7   3   7       18.83       13.72     55.83 o
   8   3   7       79.74      110.38     67.95 o
   9   3   7       30.94      100.17     75.29 o
 -13   4   7       27.92       14.73     46.46 o
 -12   4   7      852.68      905.21    142.76 o
 -11   4   7       11.75      102.72     41.06 o
 -10   4   7      150.00      191.62     54.19 o
  -9   4   7      496.17      496.78     48.29 o
  -8   4   7        2.24      -15.76     21.22 o
  -7   4   7     1222.62     1275.49     45.67 o
  -6   4   7     1169.78     1201.26     34.50 o
  -5   4   7        0.35        6.62     10.77 o
  -4   4   7      310.93      309.79     17.25 o
  -3   4   7     2695.64     2635.58     50.12 o
  -2   4   7      248.34      269.75     23.26 o
  -1   4   7      331.28      368.95     26.75 o
   0   4   7      567.65      618.19     38.38 o
   1   4   7     5109.50     5242.01    110.32 o
   2   4   7      352.53      331.52     31.02 o
   3   4   7      132.74      140.37     48.49 o
   4   4   7      480.03      383.46     72.42 o
   5   4   7        6.15       -7.02     41.15 o
   6   4   7      263.24      182.16     68.27 o
   7   4   7      518.11      420.15     96.02 o
   8   4   7        0.11       27.44     69.87 o
 -13   5   7       10.56       -4.56     41.86 o
 -12   5   7       11.82      -29.35     52.32 o
 -11   5   7        6.24      -11.97     33.00 o
 -10   5   7      672.05      521.00     57.16 o
  -9   5   7      544.29      447.06     47.87 o
  -8   5   7      771.29      742.26     53.10 o
  -7   5   7     1090.39     1142.72     52.47 o
  -6   5   7      259.27      247.86     20.32 o
  -5   5   7      260.33      235.38     24.33 o
  -4   5   7      118.94      138.65     15.65 o
  -3   5   7      562.27      575.24     22.09 o
  -2   5   7       31.47       10.62     14.84 o
  -1   5   7     3504.27     3386.69    112.77 o
   0   5   7       49.68       50.26     21.71 o
   1   5   7      891.91      935.80     46.48 o
   2   5   7      308.10      343.58     63.17 o
   3   5   7      178.76      164.61     56.15 o
   4   5   7      382.95      376.76     77.52 o
   5   5   7      533.15      703.12    103.36 o
   6   5   7       36.17       21.06     52.64 o
   7   5   7      272.11      408.66     93.79 o
 -13   6   7      166.27        0.00     60.29 o
 -12   6   7      720.18      828.40     85.53 o
 -11   6   7       81.44       94.41     36.74 o
 -10   6   7       13.28       22.22     29.30 o
  -9   6   7      146.62      125.96     33.55 o
  -8   6   7      261.50      250.04     37.17 o
  -7   6   7      126.01      146.46     33.80 o
  -6   6   7       60.09       66.71     18.91 o
  -5   6   7        0.87       -6.13     15.61 o
  -4   6   7       25.15       23.45     17.01 o
  -3   6   7     1466.15     1255.79     36.00 o
  -2   6   7     1962.37     1979.57     46.72 o
  -1   6   7      769.14      719.86     41.24 o
   0   6   7      631.79      652.21     42.19 o
   1   6   7       32.01       36.79     29.20 o
   2   6   7      579.21      581.98     61.13 o
   3   6   7        2.51       21.37     47.85 o
   4   6   7      232.64      273.72     73.37 o
   5   6   7      175.69      137.82     71.46 o
   6   6   7       54.11       86.77     62.85 o
   7   6   7       55.16      -32.22     60.29 o
 -12   7   7       31.28       37.01     43.51 o
 -11   7   7        2.93       10.61     33.99 o
 -10   7   7      909.75      866.71     66.63 o
  -9   7   7      423.15      464.94     56.82 o
  -8   7   7     1358.04     1154.58     82.70 o
  -7   7   7      688.92      770.08     60.31 o
  -6   7   7        1.38       -5.74     22.61 o
  -5   7   7       81.03      102.44     37.07 o
  -4   7   7      386.30      365.95     40.58 o
  -3   7   7       18.50       -1.13     17.59 o
  -2   7   7     1220.78     1324.70     47.04 o
  -1   7   7      286.14      321.08     40.80 o
   0   7   7      233.68      224.61     34.08 o
   1   7   7        0.96        3.17     52.16 o
   2   7   7      916.17      712.37     94.43 o
   3   7   7      219.14      133.99     64.76 o
   4   7   7       34.03      -29.35     50.09 o
   5   7   7       16.05      -38.92     55.83 o
   6   7   7        1.79       91.24     71.46 o
 -12   8   7      427.07      446.60     59.79 o
 -11   8   7      146.24      167.06     43.48 o
 -10   8   7      266.43      288.95     45.65 o
  -9   8   7      343.40      350.10     45.88 o
  -8   8   7        8.38       40.39     29.29 o
  -7   8   7     1000.30     1011.78     62.67 o
  -6   8   7       54.55       21.01     24.27 o
  -5   8   7      529.07      528.43     41.21 o
  -4   8   7      691.42      698.10     38.95 o
  -3   8   7      522.94      506.89     34.34 o
  -2   8   7        8.18       15.01     20.34 o
  -1   8   7     1026.47     1026.15     49.55 o
   0   8   7      200.38      257.52     54.87 o
   1   8   7      790.55      765.01     96.66 o
   2   8   7       39.44       -5.42     50.72 o
   3   8   7      568.59      533.08     96.34 o
   4   8   7       34.75       13.72     61.57 o
   5   8   7        2.73       25.20     68.27 o
 -12   9   7      113.79        2.23     61.25 o
 -11   9   7       61.14      140.90     47.12 o
 -10   9   7        3.21       28.82     32.13 o
  -9   9   7      159.09      136.03     37.98 o
  -8   9   7      611.00      608.63     55.71 o
  -7   9   7      477.08      440.10     48.30 o
  -6   9   7       55.07       74.69     30.24 o
  -5   9   7      708.10      605.81     49.90 o
  -4   9   7      349.96      342.69     41.58 o
  -3   9   7        2.01        8.51     23.23 o
  -2   9   7       12.71       24.33     24.33 o
  -1   9   7       60.61      102.90     30.91 o
   0   9   7       13.12       19.14     50.41 o
   1   9   7      438.21      471.51     90.28 o
   2   9   7      342.10      323.17     84.22 o
   3   9   7      141.92       22.01     64.76 o
   4   9   7       13.00      -50.72     55.51 o
 -11  10   7        5.66       26.93     43.19 o
 -10  10   7      124.75       75.19     80.87 o
  -9  10   7       75.27       52.64     35.17 o
  -8  10   7      239.28      232.52     64.88 o
  -7  10   7       11.32       -6.89     36.51 o
  -6  10   7       59.22       45.44     32.23 o
  -5  10   7      412.81      352.94     52.46 o
  -4  10   7        0.34      -24.96     24.96 o
  -3  10   7      392.16      338.47     42.75 o
  -2  10   7        8.90        5.00     26.52 o
  -1  10   7       11.69       41.94     32.71 o
   0  10   7      146.51      201.94     64.76 o
   1  10   7      335.78      338.80     84.54 o
   2  10   7       33.10        6.38     66.36 o
   3  10   7      265.79      366.87    103.68 o
 -10  11   7        6.03       35.00     43.47 o
  -9  11   7       61.84       50.82     48.65 o
  -8  11   7      371.29      427.35     68.59 o
  -7  11   7       61.54       61.37     42.76 o
  -6  11   7       99.03       75.22     49.87 o
  -5  11   7      787.74      852.11     68.27 o
  -4  11   7       38.18       43.48     35.09 o
  -3  11   7      314.13      256.72     39.85 o
  -2  11   7      214.88      247.95     46.36 o
  -1  11   7      350.02      312.27     65.40 o
   0  11   7      378.37      278.50     78.80 o
   1  11   7        3.03       39.24     63.48 o
   2  11   7        1.17       94.43     74.97 o
  -9  12   7       17.70       39.35     46.74 o
  -8  12   7       51.13       12.25     66.04 o
  -7  12   7      169.96      126.28     46.89 o
  -6  12   7       44.03       71.98     55.03 o
  -5  12   7      186.80      220.84     43.85 o
  -4  12   7      252.78      177.89     40.96 o
  -3  12   7      129.02      158.72     60.77 o
  -2  12   7      720.71      745.43     93.63 o
  -1  12   7       13.51      -52.00     52.96 o
   0  12   7       12.43      155.68     72.42 o
  -6  13   7      139.31       64.18     44.32 o
  -5  13   7      121.80      164.35    106.55 o
  -4  13   7      574.07      580.86     65.77 o
  -3  13   7       16.67       65.82     40.81 o
   1 -16   8       13.98       11.86     49.47 o
   2 -16   8        5.74        8.70     51.71 o
  -2 -15   8       78.50       41.28     48.31 o
  -1 -15   8       13.31      -42.65     42.65 o
   0 -15   8        2.25      -64.28     64.28 o
   1 -15   8       47.56       38.74     48.65 o
   2 -15   8        4.79      -44.64     44.64 o
   3 -15   8      180.29      100.71     84.06 o
   4 -15   8       49.23       92.71     55.93 o
   5 -15   8      153.01       86.06     60.14 o
  -4 -14   8       43.29      -33.80     45.43 o
  -3 -14   8        0.04       -1.07     43.79 o
  -2 -14   8      164.34      199.02     68.27 o
  -1 -14   8       67.41       34.25     46.58 o
   0 -14   8        4.21      -23.81     73.06 o
   1 -14   8       60.98       39.24     47.59 o
   2 -14   8       77.86      -27.74     45.59 o
   3 -14   8      236.99      179.01     54.39 o
   4 -14   8       23.75       18.87     47.28 o
   5 -14   8       88.29       26.10     52.90 o
   6 -14   8      409.94      439.41     82.31 o
   7 -14   8        5.20      -15.14     50.45 o
  -6 -13   8       11.26       46.87     49.80 o
  -5 -13   8        4.68        9.51     44.74 o
  -4 -13   8      101.22       33.37     42.09 o
  -3 -13   8       71.29       39.81     68.75 o
  -2 -13   8       16.37       10.60     40.95 o
  -1 -13   8      282.20      170.61     50.35 o
   0 -13   8      518.72      509.54     64.52 o
   1 -13   8      369.43      483.90     92.99 o
   2 -13   8        9.42      -40.11     40.11 o
   3 -13   8      118.13       -3.06     44.59 o
   4 -13   8        4.82        6.75     47.73 o
   5 -13   8      299.16      191.28    107.99 o
   6 -13   8      580.90      546.28     72.13 o
   7 -13   8      105.16      112.73     83.74 o
   8 -13   8      131.41       97.69     54.50 o
  -7 -12   8       53.45       33.23     46.53 o
  -6 -12   8      444.91      496.82     68.58 o
  -5 -12   8       58.52        0.78     42.15 o
  -4 -12   8       98.27       95.86     45.68 o
  -3 -12   8      245.01      287.61     53.76 o
  -2 -12   8        2.46       18.12     41.70 o
  -1 -12   8     2011.47     1973.88     96.29 o
   0 -12   8      576.70      675.88     69.57 o
   1 -12   8     1081.79     1110.98     85.60 o
   2 -12   8       63.42      -16.82     41.54 o
   3 -12   8       31.28      -21.90     44.34 o
   4 -12   8       95.07       62.90     46.45 o
   5 -12   8        0.04        0.97     42.92 o
   6 -12   8       61.40       90.13     47.22 o
   7 -12   8        3.79      -22.53     44.76 o
   8 -12   8        8.97       12.61     47.76 o
  -8 -11   8      178.82      169.79     52.51 o
  -7 -11   8      120.44      128.03     54.87 o
  -6 -11   8      362.56      475.76    102.25 o
  -5 -11   8        1.82      -35.95     35.95 o
  -4 -11   8      120.44      188.97     56.63 o
  -3 -11   8      886.25     1070.89     69.41 o
  -2 -11   8       58.70      126.76     36.15 o
  -1 -11   8     3002.34     3102.67     95.70 o
   0 -11   8     1596.13     1642.26     77.30 o
   1 -11   8      189.02      163.22     39.61 o
   2 -11   8      296.00      331.60     45.75 o
   3 -11   8      486.91      509.53     51.88 o
   4 -11   8     1555.59     1681.91     79.67 o
   5 -11   8      422.27      387.65     47.04 o
   6 -11   8      443.89      469.03     73.06 o
   7 -11   8       53.54       26.98     44.75 o
   8 -11   8       26.08       31.44     44.91 o
   9 -11   8        4.35       36.37     73.21 o
  -9 -10   8        1.84      -27.79     44.17 o
  -8 -10   8      196.80      237.88     55.38 o
  -7 -10   8        0.92      -36.64     36.64 o
  -6 -10   8      240.73      251.48     51.48 o
  -5 -10   8        2.02      -20.71     28.03 o
  -4 -10   8       50.94       36.57     53.49 o
  -3 -10   8       55.25       38.53     46.11 o
  -2 -10   8      298.96      298.35     41.11 o
  -1 -10   8      453.84      517.08     48.63 o
   0 -10   8     2208.87     2334.26     94.37 o
   1 -10   8      117.00      113.19     36.23 o
   2 -10   8      263.14      296.84     41.98 o
   3 -10   8      309.22      334.93     49.17 o
   4 -10   8       21.12       14.91     30.50 o
   5 -10   8       23.80        1.67     30.72 o
   6 -10   8       90.59       45.92     32.96 o
   7 -10   8        1.43       11.19     32.34 o
   8 -10   8       28.53       33.34     42.56 o
   9 -10   8        0.08      -51.53     84.86 o
  -9  -9   8        5.68       10.48     42.65 o
  -8  -9   8       94.88       74.94     44.43 o
  -7  -9   8      145.75       80.83     39.83 o
  -6  -9   8      375.70      418.61     48.57 o
  -5  -9   8       96.34       99.97     35.28 o
  -4  -9   8      114.25      143.92     35.71 o
  -3  -9   8        6.70       30.67     28.82 o
  -2  -9   8      214.65      256.66     38.04 o
  -1  -9   8      134.25      178.63     67.59 o
   0  -9   8        4.35        5.71     28.62 o
   1  -9   8      626.86      612.42     48.03 o
   2  -9   8      482.98      516.60     45.43 o
   3  -9   8     1564.92     1599.61     68.01 o
   4  -9   8     2973.72     2879.80     99.26 o
   5  -9   8      120.07      117.48     32.94 o
   6  -9   8      481.55      526.69     50.09 o
   7  -9   8      336.67      284.20     58.66 o
   8  -9   8        8.05       52.04     41.05 o
   9  -9   8       82.26      107.51     63.80 o
 -10  -8   8      134.40      198.87     53.71 o
  -9  -8   8        3.11      -34.83     34.83 o
  -8  -8   8       34.35        9.23     32.88 o
  -7  -8   8      139.45      170.51     37.35 o
  -6  -8   8      221.26      209.01     38.39 o
  -5  -8   8       64.79       68.65     30.56 o
  -4  -8   8     3603.50     3837.62    123.62 o
  -3  -8   8     1781.29     1798.50     67.20 o
  -2  -8   8     1241.19     1276.01     62.10 o
  -1  -8   8       28.95       42.72     19.40 o
   0  -8   8       14.32       12.17     22.41 o
   1  -8   8     1689.68     1683.49     48.01 o
   2  -8   8     2295.54     2373.85     73.95 o
   3  -8   8     1220.00     1240.42     60.33 o
   4  -8   8     1088.64     1108.81    123.42 o
   5  -8   8      259.28      264.40     37.45 o
   6  -8   8     1121.87     1228.39     76.28 o
   7  -8   8      219.45      229.73     40.48 o
   8  -8   8       86.22       61.59     33.17 o
   9  -8   8      358.72      379.19     58.83 o
  10  -8   8       60.78       77.52     74.33 o
 -11  -7   8        1.30       -1.25     42.69 o
 -10  -7   8       34.40       30.59     40.81 o
  -9  -7   8       25.10      -21.03     30.16 o
  -8  -7   8       69.15       86.43     34.21 o
  -7  -7   8       19.92       37.50     29.31 o
  -6  -7   8      271.50      310.06     42.34 o
  -5  -7   8     2069.84     2225.22     73.51 o
  -4  -7   8      197.35      200.18     38.27 o
  -3  -7   8        4.58        9.18     19.84 o
  -2  -7   8       89.64      109.35     15.71 o
  -1  -7   8     2009.77     2077.35     40.04 o
   0  -7   8        4.97       -4.99     12.46 o
   1  -7   8      583.92      600.04     26.23 o
   2  -7   8       77.19       88.51     20.79 o
   3  -7   8      713.81      724.95     32.72 o
   4  -7   8      506.53      518.83     41.50 o
   5  -7   8      642.45      657.61     53.26 o
   6  -7   8      324.99      296.60     38.22 o
   7  -7   8     1451.91     1487.93     69.67 o
   8  -7   8       81.43       60.57     31.50 o
   9  -7   8       16.01       49.84     46.79 o
  10  -7   8       27.73       49.71     49.80 o
 -11  -6   8      296.60      282.01     80.39 o
 -10  -6   8      173.12      231.82     42.70 o
  -9  -6   8      183.41      144.57     58.86 o
  -8  -6   8      109.24      124.38     33.47 o
  -7  -6   8      365.90      375.12     65.28 o
  -6  -6   8     1292.92     1353.89     61.77 o
  -5  -6   8     1525.45     1577.97     47.09 o
  -4  -6   8      477.94      477.30     23.92 o
  -3  -6   8       33.06       58.98     13.45 o
  -2  -6   8        7.96       -4.44     10.35 o
  -1  -6   8     2414.09     2453.13     33.53 o
   0  -6   8      527.19      542.66     19.85 o
   1  -6   8      320.28      342.25     16.18 o
   2  -6   8      364.34      394.23     19.50 o
   3  -6   8        2.63       -9.48     11.44 o
   4  -6   8       30.98       56.12     24.08 o
   5  -6   8     1007.37     1112.77     98.59 o
   6  -6   8       48.43       36.92     26.48 o
   7  -6   8       42.26       54.54     29.64 o
   8  -6   8      159.10      127.07     45.56 o
   9  -6   8      378.56      279.08     58.06 o
  10  -6   8        5.39       15.67     70.50 o
 -12  -5   8        3.36       90.28     72.42 o
 -11  -5   8       55.68      -29.05     41.69 o
 -10  -5   8      288.26      209.47     39.44 o
  -9  -5   8        1.87      -26.15     26.15 o
  -8  -5   8     1197.47     1268.22     82.59 o
  -7  -5   8      117.43      130.51     28.50 o
  -6  -5   8        4.21      -12.21     20.76 o
  -5  -5   8     1298.14     1311.15     41.55 o
  -4  -5   8      523.79      505.13     20.79 o
  -3  -5   8     2921.60     2884.42     36.93 o
  -2  -5   8     4343.94     4105.50     41.59 o
  -1  -5   8      873.66      849.32     18.14 o
   0  -5   8     1577.26     1580.59     22.06 o
   1  -5   8      370.83      402.86     12.99 o
   2  -5   8      151.88      174.14     10.84 o
   3  -5   8      834.00      859.88     26.65 o
   4  -5   8       13.09        9.26     13.60 o
   5  -5   8     1427.95     1306.28     46.64 o
   6  -5   8     1702.18     1567.15     60.32 o
   7  -5   8      679.17      712.92     70.81 o
   8  -5   8      228.49      206.45     50.91 o
   9  -5   8       27.22       24.05     70.50 o
  10  -5   8      277.44      282.00     62.99 o
 -12  -4   8       44.39      -57.90     57.90 o
 -11  -4   8      175.38      129.77     63.17 o
 -10  -4   8      958.40      956.79     82.38 o
  -9  -4   8        0.95       14.07     26.83 o
  -8  -4   8       14.28        0.72     24.04 o
  -7  -4   8       27.68        1.21     20.67 o
  -6  -4   8      393.34      437.24     25.03 o
  -5  -4   8     1743.94     1761.65     31.67 o
  -4  -4   8     1958.01     2008.01     31.44 o
  -3  -4   8      722.13      644.39     16.74 o
  -2  -4   8      171.60      142.71      9.46 o
  -1  -4   8     3292.93     3397.42     36.28 o
   0  -4   8       45.57       72.95      8.98 o
   1  -4   8      702.25      737.51     15.01 o
   2  -4   8      764.16      890.78     18.06 o
   3  -4   8      379.50      403.32     17.18 o
   4  -4   8       21.02       23.05     24.22 o
   5  -4   8     1347.42     1282.72     97.99 o
   6  -4   8      284.69      331.15     38.99 o
   7  -4   8       31.68       14.67     47.85 o
   8  -4   8      387.47      421.24     61.81 o
   9  -4   8      325.57      361.05     64.60 o
  10  -4   8        7.52       -2.39     43.94 o
 -12  -3   8      566.04      482.11     81.83 o
 -11  -3   8       33.11       54.05     53.44 o
 -10  -3   8        0.07      -34.80     34.80 o
  -9  -3   8        1.94       19.20     36.01 o
  -8  -3   8     2091.94     2295.05     95.18 o
  -7  -3   8       57.91       18.20     18.28 o
  -6  -3   8      230.51      238.71     22.12 o
  -5  -3   8      292.32      305.02     15.12 o
  -4  -3   8       17.89       29.39      7.89 o
  -3  -3   8     3155.17     3257.00     41.38 o
  -2  -3   8     1047.90      914.98     26.40 o
  -1  -3   8     3197.26     3207.07     37.02 o
   0  -3   8     2265.33     2106.02     32.94 o
   1  -3   8     1468.64     1492.71     26.63 o
   2  -3   8      116.40      142.16      9.26 o
   3  -3   8      383.31      416.61     17.07 o
   4  -3   8      612.07      612.19     45.77 o
   5  -3   8      217.76      189.34     24.22 o
   6  -3   8      709.11      742.44     49.57 o
   7  -3   8      714.40      565.49    117.88 o
   8  -3   8      381.77      447.04     64.25 o
   9  -3   8      336.64      396.07     82.79 o
  10  -3   8      387.14      376.83     70.38 o
 -13  -2   8       70.44      119.60     56.10 o
 -12  -2   8      214.70      140.09     51.50 o
 -11  -2   8       94.04       30.59     38.78 o
 -10  -2   8      857.13      910.42    171.47 o
  -9  -2   8       79.13       70.43     30.76 o
  -8  -2   8      429.75      411.39     31.67 o
  -7  -2   8      520.02      500.02     28.10 o
  -6  -2   8      461.56      450.31     20.10 o
  -5  -2   8      633.29      632.36     16.96 o
  -4  -2   8      387.99      397.50     22.63 o
  -3  -2   8       12.04       10.40      9.29 o
  -2  -2   8       13.67       16.70      8.57 o
  -1  -2   8     2728.79     2363.48     30.09 o
   0  -2   8     2096.05     2019.45     31.22 o
   1  -2   8      320.19      307.38     15.14 o
   2  -2   8    12412.25    12360.53    110.33 o
   3  -2   8       17.28       11.54     11.80 o
   4  -2   8      765.09      718.74     30.31 o
   5  -2   8      453.30      459.56     42.13 o
   6  -2   8      143.68       71.53     81.35 o
   7  -2   8      504.08      488.12     62.23 o
   8  -2   8      498.10      546.49     76.09 o
   9  -2   8      256.53      258.87    106.23 o
  10  -2   8       94.82       25.33     49.61 o
 -13  -1   8        8.04       -8.70     46.13 o
 -12  -1   8      136.57       89.27     46.69 o
 -11  -1   8        1.02       -7.81     37.45 o
 -10  -1   8       31.54       20.18     33.23 o
  -9  -1   8      230.42      237.08     37.29 o
  -8  -1   8       11.75       10.22     17.76 o
  -7  -1   8        0.17      -12.59     12.59 o
  -6  -1   8      946.01     1028.73     21.43 o
  -5  -1   8     1742.72     1986.45     33.25 o
  -4  -1   8     2827.04     2835.08     36.28 o
  -3  -1   8       27.41        6.62      9.49 o
  -2  -1   8      894.35      829.01     35.98 o
  -1  -1   8       67.95       27.64     23.67 o
   0  -1   8     4220.75     4267.35     53.91 o
   1  -1   8      809.39      807.33     20.30 o
   2  -1   8       59.10       81.85     13.74 o
   3  -1   8      381.32      393.58     24.64 o
   4  -1   8     1268.06     1231.58     64.00 o
   5  -1   8      414.79      500.22     76.25 o
   6  -1   8       44.52      114.85     56.15 o
   7  -1   8      251.67      148.34     60.29 o
   8  -1   8       23.98       34.76     42.46 o
   9  -1   8       15.71       16.26     43.72 o
  10  -1   8      107.02       72.75     52.71 o
 -13   0   8        0.54      -37.89     41.91 o
 -12   0   8      152.96      153.79     50.41 o
 -11   0   8      232.69      264.40     52.32 o
 -10   0   8      143.83      106.65     48.52 o
  -9   0   8       60.78       90.01     35.56 o
  -8   0   8      325.57      362.19     27.06 o
  -7   0   8     2334.40     2200.53     42.30 o
  -6   0   8       97.40       95.49     13.62 o
  -5   0   8     1728.45     1752.07     29.76 o
  -4   0   8      867.40      887.13     18.10 o
  -3   0   8      177.79      187.53     26.85 o
  -2   0   8     2313.64     2392.71     61.32 o
  -1   0   8       12.60       34.04     17.73 o
   0   0   8       93.27       86.52     14.04 o
   1   0   8        9.76       25.03      7.92 o
   2   0   8     5022.02     4881.71     69.84 o
   3   0   8      882.32     1001.88     36.72 o
   4   0   8      104.53      134.76     34.85 o
   5   0   8      817.11      864.22     94.75 o
   6   0   8        4.54       13.72     50.41 o
   7   0   8      193.62      183.76     65.72 o
   8   0   8       28.43       86.77     63.17 o
   9   0   8        2.49      -27.24     45.23 o
 -13   1   8      331.22      352.38     66.20 o
 -12   1   8        0.05      -11.88     39.53 o
 -11   1   8      266.10      213.59     49.41 o
 -10   1   8      235.74      187.21     46.91 o
  -9   1   8     4306.32     4333.59    236.71 o
  -8   1   8     1107.17     1108.93     53.95 o
  -7   1   8     1799.42     1775.62     45.96 o
  -6   1   8      493.61      577.03     25.04 o
  -5   1   8       13.13        5.79      7.94 o
  -4   1   8     2635.41     2566.04     35.53 o
  -3   1   8       40.27       55.40     12.16 o
  -2   1   8     2162.15     2219.20     68.50 o
  -1   1   8        9.39       22.06     18.70 o
   0   1   8      832.81      723.87     45.46 o
   1   1   8        0.83       -2.52      7.89 o
   2   1   8       77.56       74.07     16.36 o
   3   1   8      610.88      581.69     44.08 o
   4   1   8      819.14      736.30     87.73 o
   5   1   8       10.12       79.12     44.98 o
   6   1   8     1491.43     1613.92    143.56 o
   7   1   8      290.48      246.60     76.25 o
   8   1   8        2.56      -22.33     55.19 o
   9   1   8        7.97      -13.40     60.61 o
 -13   2   8       60.05      115.28     61.73 o
 -12   2   8       39.84      105.13     71.14 o
 -11   2   8      228.93      277.47     52.82 o
 -10   2   8      661.34      657.94     67.05 o
  -9   2   8       45.26       55.07     27.99 o
  -8   2   8       56.32       16.22     24.29 o
  -7   2   8     1624.99     1824.23     49.83 o
  -6   2   8     1637.03     1716.11     35.72 o
  -5   2   8     1985.31     1901.60     31.50 o
  -4   2   8     7187.92     7050.09    131.42 o
  -3   2   8      437.31      491.96     24.15 o
  -2   2   8      889.32      879.70     53.69 o
  -1   2   8      415.99      407.72     23.66 o
   0   2   8      555.23      541.26     22.42 o
   1   2   8     1815.00     1895.67     47.18 o
   2   2   8     2916.38     2973.09     60.73 o
   3   2   8      108.92      112.45     24.60 o
   4   2   8     1450.91     1651.88    112.93 o
   5   2   8      235.68      439.61     80.39 o
   6   2   8       16.74       87.41     60.29 o
   7   2   8       95.48       98.26     58.38 o
   8   2   8       13.10       12.44     55.19 o
   9   2   8       28.56      -53.91     68.27 o
 -13   3   8       53.78      120.49     50.00 o
 -12   3   8      425.46      420.47     96.02 o
 -11   3   8       54.65       32.50     40.04 o
 -10   3   8       45.69       -3.13     28.36 o
  -9   3   8     1004.33      946.08     60.54 o
  -8   3   8       73.05       88.35     27.39 o
  -7   3   8     1112.69     1180.23     35.48 o
  -6   3   8      325.25      316.17     18.53 o
  -5   3   8      214.18      209.23     14.45 o
  -4   3   8      165.36      184.02     15.37 o
  -3   3   8     1322.30     1168.12     38.06 o
  -2   3   8      326.11      334.67     36.19 o
  -1   3   8        7.34       21.84     15.97 o
   0   3   8      275.74      298.56     21.52 o
   1   3   8       76.01       77.26     18.64 o
   2   3   8       30.52       44.55     21.11 o
   3   3   8      164.84      202.90     51.68 o
   4   3   8        2.82       50.41     43.07 o
   5   3   8      101.03       98.26     54.23 o
   6   3   8      539.13      624.00     97.94 o
   7   3   8      397.96      442.16     96.98 o
   8   3   8       66.02       86.45     67.95 o
 -13   4   8      171.07      207.36     81.99 o
 -12   4   8       12.85        6.26     36.94 o
 -11   4   8      227.79      169.95     76.25 o
 -10   4   8     1093.47     1067.57     69.30 o
  -9   4   8       35.85       13.53     25.82 o
  -8   4   8      139.30      139.97     30.97 o
  -7   4   8      151.43      135.31     18.06 o
  -6   4   8      288.42      294.22     20.01 o
  -5   4   8     4549.40     4413.41     58.44 o
  -4   4   8     1387.83     1255.26     33.66 o
  -3   4   8      122.10      129.03     19.32 o
  -2   4   8      173.55      194.57     19.13 o
  -1   4   8      798.68      862.55     37.45 o
   0   4   8     1219.59     1125.66     46.65 o
   1   4   8      782.55      824.67     49.40 o
   2   4   8      504.23      524.44     41.17 o
   3   4   8       78.54       62.85     45.94 o
   4   4   8      151.66       97.94     52.96 o
   5   4   8      206.55       54.87     55.83 o
   6   4   8      266.22      325.40     80.71 o
   7   4   8      178.23      156.32     77.52 o
   8   4   8      347.25      554.46    110.70 o
 -13   5   8        0.53       10.53     55.83 o
 -12   5   8      282.64      293.11     70.18 o
 -11   5   8       18.59       14.58     31.04 o
 -10   5   8        2.41       20.92     30.59 o
  -9   5   8       30.40        1.83     26.57 o
  -8   5   8      355.04      385.04     41.28 o
  -7   5   8     1594.51     1552.20     47.02 o
  -6   5   8       88.60      107.40     18.58 o
  -5   5   8        6.39        8.66     14.42 o
  -4   5   8      741.39      693.69     33.30 o
  -3   5   8      200.32      239.51     20.82 o
  -2   5   8     4854.12     4635.72     78.23 o
  -1   5   8      980.90     1019.35     41.78 o
   0   5   8     1725.08     1813.89     55.39 o
   1   5   8      606.15      626.39     47.91 o
   2   5   8       62.33      140.69     50.72 o
   3   5   8       92.77      114.85     52.96 o
   4   5   8      378.51      342.31     76.56 o
   5   5   8      232.90      342.95     78.48 o
   6   5   8      389.01      522.55     99.53 o
   7   5   8       14.08        7.02     60.61 o
 -13   6   8        2.85       64.12     63.17 o
 -12   6   8        3.42       13.54     38.30 o
 -11   6   8      136.54      130.13     38.79 o
 -10   6   8      353.97      290.50     43.46 o
  -9   6   8      624.91      684.53     55.97 o
  -8   6   8       26.71       39.44     32.21 o
  -7   6   8      263.54      211.49     30.38 o
  -6   6   8      100.84       97.57     20.06 o
  -5   6   8       58.53       43.00     21.19 o
  -4   6   8     1101.35     1161.83     43.77 o
  -3   6   8       54.89       49.05     21.10 o
  -2   6   8      958.31      915.16     43.52 o
  -1   6   8      618.13      700.37     59.86 o
   0   6   8       61.23       72.35     32.05 o
   1   6   8      549.47      579.53     59.98 o
   2   6   8      218.49      245.96     65.40 o
   3   6   8       60.94      -34.14     39.24 o
   4   6   8       63.95       16.91     53.28 o
   5   6   8       14.26       69.55     58.06 o
   6   6   8       54.44        6.70     59.34 o
 -12   7   8       57.54       44.14     61.57 o
 -11   7   8      375.11      314.88     48.59 o
 -10   7   8       32.84       26.90     31.96 o
  -9   7   8      440.97      447.97     48.43 o
  -8   7   8      459.91      454.45     46.31 o
  -7   7   8      114.88      139.33     28.16 o
  -6   7   8       23.22       22.48     19.85 o
  -5   7   8      170.61      176.00     24.50 o
  -4   7   8      893.82      902.53     51.46 o
  -3   7   8       45.60       57.82     21.38 o
  -2   7   8       39.88        7.51     25.02 o
  -1   7   8       45.02       53.36     27.48 o
   0   7   8      364.73      358.44     53.42 o
   1   7   8       32.64       11.30     61.09 o
   2   7   8      155.99       75.29     57.74 o
   3   7   8        2.50      -22.65     50.72 o
   4   7   8        5.22       53.91     62.21 o
   5   7   8      149.00       65.40     67.31 o
 -12   8   8       59.39      101.91     73.53 o
 -11   8   8      576.83      614.15     93.48 o
 -10   8   8        7.25        8.37     30.90 o
  -9   8   8        7.79      -17.74     50.65 o
  -8   8   8      118.42       94.90     33.63 o
  -7   8   8      111.62      112.57     41.12 o
  -6   8   8       73.59       10.93     24.90 o
  -5   8   8        1.06       14.45     22.00 o
  -4   8   8      423.85      491.48     40.80 o
  -3   8   8      122.69      147.89     22.78 o
  -2   8   8       20.24       -8.80     26.93 o
  -1   8   8       12.60       -2.97     32.91 o
   0   8   8        1.84       16.51     40.93 o
   1   8   8       83.93      162.06     67.63 o
   2   8   8      838.08      813.18    106.23 o
   3   8   8      420.43      566.26     97.94 o
   4   8   8       84.51       28.39     67.31 o
   5   8   8      100.71      -28.07     62.85 o
 -11   9   8       74.88      117.50     45.57 o
 -10   9   8       76.30       71.99     35.45 o
  -9   9   8      406.79      404.30     49.74 o
  -8   9   8      677.42      750.08     60.72 o
  -7   9   8       39.61       -6.48     28.27 o
  -6   9   8      366.20      373.30     43.20 o
  -5   9   8      158.05      116.04     27.81 o
  -4   9   8      153.68      181.88     29.28 o
  -3   9   8      186.59      157.88     29.93 o
  -2   9   8       47.81       33.27     34.07 o
  -1   9   8      173.99      186.63     59.34 o
   0   9   8      458.41      466.41     81.99 o
   1   9   8      629.18      684.93    102.41 o
   2   9   8        0.97      -31.26     56.79 o
   3   9   8      177.09      162.70     81.03 o
   4   9   8        0.65      -60.61     66.04 o
 -11  10   8       56.99       96.34     68.59 o
 -10  10   8       52.93       81.40    106.23 o
  -9  10   8        9.51        6.57     38.90 o
  -8  10   8        8.14       42.31     34.25 o
  -7  10   8      621.14      600.61     55.05 o
  -6  10   8      267.88      269.55     40.93 o
  -5  10   8      334.74      235.44     36.99 o
  -4  10   8      881.34      931.09     60.20 o
  -3  10   8      179.31      220.74     51.51 o
  -2  10   8       34.12      -21.59     44.50 o
  -1  10   8       25.76      144.83     58.38 o
   0  10   8        9.80       26.16     57.10 o
   1  10   8      185.49       76.88     67.31 o
   2  10   8       51.45      -63.80     63.80 o
  -9  11   8      217.08      164.80     52.00 o
  -8  11   8      174.31      143.93     46.85 o
  -7  11   8      554.99      503.80     53.83 o
  -6  11   8      261.16      212.50     53.85 o
  -5  11   8       17.19       28.47     30.64 o
  -4  11   8       37.74       29.33     28.63 o
  -3  11   8      149.78      206.64     36.79 o
  -2  11   8       81.40       82.63     60.61 o
  -1  11   8      208.68      264.79     77.52 o
   0  11   8       11.06       21.06     60.61 o
   1  11   8       19.87       18.18     68.91 o
  -8  12   8       72.59       62.38     46.26 o
  -7  12   8       58.79       19.79     38.38 o
  -6  12   8      161.12      128.63     42.06 o
  -5  12   8        7.80      -23.67     31.46 o
  -4  12   8      781.55      767.35     62.76 o
  -3  12   8       38.34       28.90     31.94 o
  -2  12   8       18.66      143.56     66.99 o
  -1  12   8        5.76        2.87     58.06 o
  -2 -15   9      198.03      124.13     53.72 o
  -1 -15   9      291.78      352.41     65.03 o
   0 -15   9       41.48      -46.92     52.16 o
   1 -15   9        7.95      -65.94     79.60 o
   2 -15   9       50.02       14.21     52.86 o
   3 -15   9       26.32      -25.60     48.70 o
   4 -15   9      316.80      382.81     69.07 o
   5 -15   9      157.93       96.69     59.90 o
  -4 -14   9      228.91      211.06     65.56 o
  -3 -14   9       86.63       73.58     48.15 o
  -2 -14   9       48.36       28.75     46.74 o
  -1 -14   9      179.95      127.16     52.04 o
   0 -14   9      103.39       93.61     53.44 o
   1 -14   9      267.74      260.61     58.77 o
   2 -14   9      275.42      189.54     94.43 o
   3 -14   9      168.04      228.91     58.76 o
   4 -14   9       30.65      -51.04     51.04 o
   5 -14   9        0.42      -46.47     46.47 o
   6 -14   9      141.46      106.07     59.00 o
  -6 -13   9      239.98      166.32     54.05 o
  -5 -13   9      146.81       66.22     47.37 o
  -4 -13   9        8.40       42.43     53.60 o
  -3 -13   9       72.04       -5.69     42.97 o
  -2 -13   9       79.44       56.91     67.63 o
  -1 -13   9     2281.67     2164.01    104.44 o
   0 -13   9      667.76      630.60     71.25 o
   1 -13   9      235.57      279.06     66.52 o
   2 -13   9       29.43        0.18     45.19 o
   3 -13   9      230.53      275.63     59.48 o
   4 -13   9      436.43      347.38     64.69 o
   5 -13   9      733.14      715.50    145.95 o
   6 -13   9        0.93        4.51     52.04 o
   7 -13   9        3.92       19.22     49.97 o
  -7 -12   9       87.83       26.16     46.24 o
  -6 -12   9       17.57       48.04     46.11 o
  -5 -12   9      364.25      487.49     66.20 o
  -4 -12   9        2.50       56.93     42.63 o
  -3 -12   9       34.74       41.28     59.98 o
  -2 -12   9      110.66      134.81     75.93 o
  -1 -12   9        3.43      -31.40     31.40 o
   0 -12   9      258.79      321.67     54.10 o
   1 -12   9      299.65      280.14     44.55 o
   2 -12   9       23.74       40.68     37.11 o
   3 -12   9       35.40       32.34     37.02 o
   4 -12   9       30.76       68.92     36.61 o
   5 -12   9        5.94       18.06     44.14 o
   6 -12   9       94.96      137.62     50.88 o
   7 -12   9      289.75      530.19     69.75 o
   8 -12   9      209.81      198.51     66.36 o
  -8 -11   9      141.76      130.26     70.02 o
  -7 -11   9      190.26      127.53     73.21 o
  -6 -11   9        1.30       -6.24     50.88 o
  -5 -11   9       65.19       92.83     95.87 o
  -4 -11   9      100.08      193.42     39.34 o
  -3 -11   9      114.23      120.11     37.04 o
  -2 -11   9      293.71      338.89     52.28 o
  -1 -11   9      320.92      258.15     60.62 o
   0 -11   9      113.00       40.21     41.36 o
   1 -11   9      251.38      228.27     44.40 o
   2 -11   9       72.45       55.84     33.58 o
   3 -11   9       12.92       11.63     31.94 o
   4 -11   9      158.28      177.16     38.72 o
   5 -11   9        2.64      -30.33     30.33 o
   6 -11   9      546.63      532.79     55.53 o
   7 -11   9       46.59      -18.98     89.33 o
   8 -11   9        0.52       26.84     44.30 o
   9 -11   9       69.20       98.58     81.67 o
  -9 -10   9       10.79      -40.01     40.01 o
  -8 -10   9        8.84       34.38     58.22 o
  -7 -10   9        9.24       -3.72     38.15 o
  -6 -10   9        8.99       59.98     32.79 o
  -5 -10   9      169.00      130.94     35.90 o
  -4 -10   9       74.29       53.47     32.45 o
  -3 -10   9      470.85      502.05     49.61 o
  -2 -10   9        8.82       24.79     32.01 o
  -1 -10   9      207.92      169.20     36.59 o
   0 -10   9      937.33      851.31     58.74 o
   1 -10   9      375.08      342.14     68.99 o
   2 -10   9       29.22       53.66     29.21 o
   3 -10   9      551.56      634.14     53.27 o
   4 -10   9      508.16      547.44     51.01 o
   5 -10   9       34.32       38.29     32.00 o
   6 -10   9        0.16      -30.03     30.03 o
   7 -10   9       15.90       20.39     33.28 o
   8 -10   9       10.57       68.62     71.14 o
   9 -10   9      289.43      400.37     96.02 o
  -9  -9   9       78.55      104.70     47.37 o
  -8  -9   9      283.24      397.31     74.33 o
  -7  -9   9      321.54      279.92     44.08 o
  -6  -9   9       74.81      106.23     38.35 o
  -5  -9   9        2.16        7.85     30.47 o
  -4  -9   9      194.59      104.88     51.83 o
  -3  -9   9      278.48      262.03     59.58 o
  -2  -9   9       36.46       18.47     28.15 o
  -1  -9   9       13.80       48.33     29.40 o
   0  -9   9      477.25      553.84     46.61 o
   1  -9   9      339.52      315.39     39.70 o
   2  -9   9     3795.75     3651.68     96.49 o
   3  -9   9      144.93      231.46     36.87 o
   4  -9   9      576.85      531.39     55.85 o
   5  -9   9      957.04     1056.57     63.77 o
   6  -9   9       16.12       46.51     60.29 o
   7  -9   9       16.75        4.20     34.25 o
   8  -9   9       83.42       11.35     44.36 o
   9  -9   9       12.65      -63.80     66.99 o
 -10  -8   9      232.41       91.72     48.04 o
  -9  -8   9      154.21      180.84     65.63 o
  -8  -8   9       31.63       36.94     33.70 o
  -7  -8   9       19.15       69.55     32.26 o
  -6  -8   9     1906.88     2083.59     77.33 o
  -5  -8   9      541.98      489.85     49.21 o
  -4  -8   9     1161.27     1233.12     60.14 o
  -3  -8   9      248.58      227.27     40.41 o
  -2  -8   9     1044.49     1135.23     41.44 o
  -1  -8   9      717.15      734.32     34.53 o
   0  -8   9     3404.10     3541.00     66.22 o
   1  -8   9      865.02      945.45     40.74 o
   2  -8   9       69.11       92.52     30.02 o
   3  -8   9      160.03      184.90     33.13 o
   4  -8   9      388.06      368.19     46.33 o
   5  -8   9       80.74       94.40     31.24 o
   6  -8   9       34.62       15.28     31.59 o
   7  -8   9      146.43      126.27     34.42 o
   8  -8   9      148.71      139.42     48.16 o
   9  -8   9       22.92      -26.28     58.54 o
  10  -8   9        6.93      -67.63     67.63 o
 -11  -7   9        9.68      -34.45     61.89 o
 -10  -7   9        2.80       -8.88     43.86 o
  -9  -7   9       12.58        9.39     32.63 o
  -8  -7   9      390.18      390.68     51.93 o
  -7  -7   9     1286.18     1374.16    129.82 o
  -6  -7   9      974.58     1062.18     59.67 o
  -5  -7   9      284.08      364.85     38.55 o
  -4  -7   9      154.05      168.04     34.72 o
  -3  -7   9      473.17      430.41     36.50 o
  -2  -7   9      226.05      182.17     20.99 o
  -1  -7   9      908.51      910.46     28.62 o
   0  -7   9      947.55      994.69     28.72 o
   1  -7   9      156.42      165.84     17.00 o
   2  -7   9      513.90      590.17     28.44 o
   3  -7   9      674.94      706.71     34.55 o
   4  -7   9     2382.85     2340.32     90.67 o
   5  -7   9     2313.27     2304.26    109.33 o
   6  -7   9       50.27        6.44     25.21 o
   7  -7   9      259.09      220.52     60.45 o
   8  -7   9      202.47      192.01     51.99 o
   9  -7   9        4.21        3.31     69.23 o
  10  -7   9       44.29      100.17     53.87 o
 -11  -6   9        8.73      108.12     68.27 o
 -10  -6   9        7.19       -5.65     41.93 o
  -9  -6   9      457.24      486.57     48.56 o
  -8  -6   9       53.66       77.10     32.21 o
  -7  -6   9       92.26      112.49     29.99 o
  -6  -6   9      760.02      727.81     42.87 o
  -5  -6   9     1349.41     1422.79     45.18 o
  -4  -6   9      338.95      324.07     22.99 o
  -3  -6   9     3006.99     3103.21     51.32 o
  -2  -6   9      478.35      441.50     31.72 o
  -1  -6   9       67.27       77.55     10.27 o
   0  -6   9       14.34       37.70      9.08 o
   1  -6   9       24.12       31.59     12.83 o
   2  -6   9      643.65      627.39     24.13 o
   3  -6   9     1755.81     1781.37     48.75 o
   4  -6   9      286.30      271.08     29.63 o
   5  -6   9      147.16      112.55     30.05 o
   6  -6   9      545.62      536.14     86.14 o
   7  -6   9     1130.68     1188.69     91.40 o
   8  -6   9       56.84       45.08     43.46 o
   9  -6   9       38.77      127.88     59.02 o
  10  -6   9       20.35       29.65     51.84 o
 -12  -5   9        6.68      -40.60     45.51 o
 -11  -5   9      142.60      107.71    107.03 o
 -10  -5   9      376.98      352.22     61.30 o
  -9  -5   9      645.90      641.63     67.21 o
  -8  -5   9      313.21      333.33     52.23 o
  -7  -5   9      462.02      503.54     33.08 o
  -6  -5   9       48.83       43.13     16.96 o
  -5  -5   9       30.78       39.51     14.94 o
  -4  -5   9     2546.65     2586.86     51.45 o
  -3  -5   9     1664.31     1727.20     30.51 o
  -2  -5   9      533.49      575.75     18.11 o
  -1  -5   9     5160.68     5137.08     48.54 o
   0  -5   9      990.54      908.41     18.77 o
   1  -5   9      432.77      469.04     15.88 o
   2  -5   9      370.46      386.30     21.04 o
   3  -5   9      209.69      197.96     20.77 o
   4  -5   9      210.16      217.02     31.66 o
   5  -5   9     4036.65     3983.21     85.29 o
   6  -5   9       39.58       63.90     37.21 o
   7  -5   9      938.43      972.70     82.90 o
   8  -5   9       10.65       11.31     39.19 o
   9  -5   9        2.74      -45.30     45.30 o
  10  -5   9      152.55      189.45     72.74 o
 -12  -4   9     1057.63     1004.28     95.75 o
 -11  -4   9      233.29      231.66     59.18 o
 -10  -4   9       11.46       30.43     45.62 o
  -9  -4   9       42.49       -1.39     35.63 o
  -8  -4   9       44.99       39.64     26.59 o
  -7  -4   9       29.01       38.33     20.37 o
  -6  -4   9     1002.35      887.01     37.86 o
  -5  -4   9      353.73      350.02     22.42 o
  -4  -4   9      280.76      278.71     18.61 o
  -3  -4   9     1546.57     1605.06     23.89 o
  -2  -4   9       33.41       44.25     10.41 o
  -1  -4   9       82.01       94.58     11.83 o
   0  -4   9       81.96      111.59     12.27 o
   1  -4   9     1132.32     1222.32     29.86 o
   2  -4   9     2255.85     2298.84     44.96 o
   3  -4   9      561.81      584.95     32.32 o
   4  -4   9      329.90      329.39     26.40 o
   5  -4   9       57.98       53.85     23.88 o
   6  -4   9       21.64        5.78     34.24 o
   7  -4   9      800.49      775.19     75.43 o
   8  -4   9      512.14      592.25     70.72 o
   9  -4   9      401.04      449.05     70.75 o
  10  -4   9      204.31      171.56     84.38 o
 -12  -3   9        0.09       -3.27     41.33 o
 -11  -3   9       60.77       97.09     53.75 o
 -10  -3   9      543.12      515.19     63.72 o
  -9  -3   9        1.33        9.02     29.70 o
  -8  -3   9      157.88      154.09     25.49 o
  -7  -3   9       13.78       20.46     16.39 o
  -6  -3   9       71.10       70.89     15.54 o
  -5  -3   9     1250.52     1318.76     39.99 o
  -4  -3   9     1028.69      959.49     26.36 o
  -2  -3   9     1080.01     1010.25     23.63 o
  -1  -3   9     2478.15     2680.97     37.43 o
   0  -3   9     3121.50     3261.91     45.64 o
   1  -3   9       18.20       22.81     10.03 o
   2  -3   9     1082.76     1168.74     31.83 o
   3  -3   9      506.99      479.82     20.83 o
   4  -3   9       85.84       68.95     18.18 o
   5  -3   9      496.96      487.14     79.75 o
   6  -3   9      242.93      237.35     64.44 o
   7  -3   9     1531.72     1445.38     98.56 o
   8  -3   9      114.09       90.88     44.09 o
   9  -3   9       43.93      112.44     51.37 o
  10  -3   9       15.30        3.34    121.55 o
 -13  -2   9       24.14      -72.26     72.26 o
 -12  -2   9      685.68      681.96     79.22 o
 -11  -2   9       27.17       37.24     60.29 o
 -10  -2   9      508.48      509.75     82.31 o
  -9  -2   9       90.55       50.34     60.29 o
  -8  -2   9      978.58     1057.80     43.40 o
  -7  -2   9      199.21      164.53     19.72 o
  -6  -2   9       33.12       25.93     12.45 o
  -5  -2   9     1795.99     1827.79     38.29 o
  -4  -2   9     2364.41     2361.67     36.17 o
  -3  -2   9     1797.52     1871.03     28.77 o
  -2  -2   9      317.41      292.38     11.73 o
  -1  -2   9        6.56        9.02      9.00 o
   0  -2   9     5689.71     5679.82     71.22 o
   1  -2   9      200.74      188.58     14.65 o
   2  -2   9      316.32      338.52     19.56 o
   3  -2   9      350.41      354.37     24.62 o
   4  -2   9      430.68      328.91     59.98 o
   5  -2   9       77.18      141.96     55.51 o
   6  -2   9       37.74       89.96     51.36 o
   7  -2   9      136.60      226.82     67.31 o
   8  -2   9        0.56       21.69     41.28 o
   9  -2   9      266.40      220.60     62.09 o
 -13  -1   9       30.91      -23.57     44.29 o
 -12  -1   9        3.69      -18.95     39.02 o
 -11  -1   9        4.23       19.70     43.07 o
 -10  -1   9        3.92      -27.21     27.21 o
  -9  -1   9     1232.88     1371.21     89.83 o
  -8  -1   9      122.49      146.73     36.84 o
  -7  -1   9     2481.57     2484.71     57.04 o
  -6  -1   9     1233.68     1272.13     33.39 o
  -5  -1   9      342.47      405.36     17.11 o
  -4  -1   9       77.78       70.19      9.32 o
  -3  -1   9       10.67        3.05      7.67 o
  -2  -1   9     9281.61     9154.52    154.53 o
  -1  -1   9     2967.84     2750.91     50.01 o
   0  -1   9      877.20      904.70     23.25 o
   1  -1   9      643.45      597.18     20.00 o
   2  -1   9      317.78      275.99     17.67 o
   3  -1   9      766.45      716.52     32.59 o
   4  -1   9       92.66       46.84     31.46 o
   5  -1   9      118.85       62.21     46.26 o
   6  -1   9      209.48      270.85     67.63 o
   7  -1   9      508.22      678.55    103.68 o
   8  -1   9      132.05      158.87     72.10 o
   9  -1   9       39.46       52.32     69.87 o
 -13   0   9       22.82        5.01     44.54 o
 -12   0   9       29.05       -1.71     41.46 o
 -11   0   9       56.20       76.88     64.12 o
 -10   0   9      334.27      339.93     53.76 o
  -9   0   9     2602.92     2594.56    107.14 o
  -8   0   9      164.96      154.41     28.77 o
  -7   0   9      946.57      947.90     39.16 o
  -6   0   9      158.00      144.48     15.39 o
  -5   0   9      272.68      289.58     14.61 o
  -4   0   9     6005.33     6381.39     72.67 o
  -2   0   9       29.78       24.82      8.86 o
  -1   0   9       42.93       74.30     13.77 o
   0   0   9      309.92      337.23     17.96 o
   1   0   9     1097.97     1010.89     25.84 o
   2   0   9        7.44       22.20     15.10 o
   3   0   9      796.66      888.54     40.28 o
   4   0   9       17.72       -7.98     36.69 o
   5   0   9       61.64       10.21     44.02 o
   6   0   9      153.36      236.07     67.95 o
   7   0   9        0.63       74.65     58.38 o
   8   0   9        6.12       77.20     60.93 o
   9   0   9        9.70      116.12     68.91 o
 -13   1   9        1.15       69.74     97.46 o
 -12   1   9        1.24      -51.36     51.36 o
 -11   1   9      201.55      219.67     50.39 o
 -10   1   9       15.09       22.05     35.47 o
  -9   1   9        0.34      -23.67     23.67 o
  -8   1   9     1441.33     1594.80     58.41 o
  -7   1   9       20.59       15.10     13.33 o
  -6   1   9      385.64      409.42     26.26 o
  -5   1   9     1282.72     1256.52     27.78 o
  -4   1   9       61.04       52.54     14.34 o
  -3   1   9       44.81       61.72     13.44 o
  -2   1   9      714.04      720.66     41.91 o
  -1   1   9        3.64        2.63      8.21 o
   0   1   9      382.49      425.61     24.99 o
   1   1   9      576.10      639.26     26.61 o
   2   1   9      165.38      162.25     20.32 o
   3   1   9      806.68      835.72     42.09 o
   4   1   9      110.69      111.02     48.81 o
   5   1   9     1085.38     1274.16    121.23 o
   6   1   9      252.40      288.39     76.25 o
   7   1   9       20.62       64.44     55.83 o
   8   1   9       57.57       40.52     58.70 o
 -13   2   9     1030.75      922.60    135.58 o
 -12   2   9       78.63      137.20     49.88 o
 -11   2   9      296.33      362.83     59.20 o
 -10   2   9      626.78      652.55     74.17 o
  -9   2   9      343.82      229.48     37.35 o
  -8   2   9     1192.39     1271.71     64.16 o
  -7   2   9      574.88      565.75     25.28 o
  -6   2   9     1492.95     1312.78     38.55 o
  -5   2   9     2294.00     2154.28     40.47 o
  -4   2   9      137.92      118.46     17.91 o
  -3   2   9      810.23      704.79     32.21 o
  -2   2   9      833.53      790.74     72.29 o
  -1   2   9       23.42       27.59     17.73 o
   0   2   9        2.96       11.62     12.49 o
   1   2   9     2685.69     2601.25     63.95 o
   2   2   9      136.32      107.48     21.47 o
   3   2   9     2824.78     2693.76    147.23 o
   4   2   9      201.54      228.10     57.74 o
   5   2   9      354.34      233.20     66.68 o
   6   2   9      265.46      185.67     62.21 o
   7   2   9        7.27        5.10     54.23 o
   8   2   9      142.89       35.09     59.98 o
 -13   3   9       43.55       41.15     61.57 o
 -12   3   9       15.71       66.63     41.83 o
 -11   3   9        4.01       40.42     38.64 o
 -10   3   9       36.79       -2.41     27.85 o
  -9   3   9      350.98      451.21     52.91 o
  -8   3   9       35.58       35.97     22.66 o
  -7   3   9       99.63      100.29     18.39 o
  -5   3   9     1809.98     1728.12     45.62 o
  -4   3   9      233.82      255.51     24.73 o
  -2   3   9       10.43       10.00     15.61 o
  -1   3   9       18.24       14.84     18.60 o
   1   3   9     1196.27     1181.72     45.38 o
   2   3   9       64.26       48.89     22.11 o
   3   3   9       38.64       37.96     41.47 o
   4   3   9      508.42      635.49     86.77 o
   5   3   9      632.77      552.54     88.69 o
   6   3   9      465.79      493.52     93.15 o
   7   3   9      136.56      196.83     79.44 o
   8   3   9      499.54      458.11    102.41 o
 -13   4   9       18.83       57.78     44.94 o
 -12   4   9      279.50      335.67     59.76 o
 -11   4   9      587.32      523.22     63.83 o
 -10   4   9        2.10       -9.49     27.53 o
  -9   4   9        8.86        8.71     25.98 o
  -8   4   9     1058.69     1114.89     54.80 o
  -7   4   9     2216.62     2127.31     45.80 o
  -6   4   9     3123.17     2960.72     50.41 o
  -5   4   9      288.14      252.21     22.76 o
  -4   4   9      580.61      538.43     26.42 o
  -3   4   9      328.23      308.08     41.72 o
  -2   4   9      372.79      396.86     43.24 o
  -1   4   9      741.70      864.20     38.90 o
   0   4   9       88.42       61.79     22.07 o
   1   4   9      137.07      114.07     29.16 o
   2   4   9       50.79       64.41     49.29 o
   3   4   9       81.12      153.77     49.77 o
   4   4   9      278.23      290.63     69.23 o
   5   4   9        7.10      -46.26     46.26 o
   6   4   9      186.22      207.04     75.61 o
   7   4   9      325.37      349.96     90.92 o
 -13   5   9       52.88       10.87     39.28 o
 -12   5   9       33.78      -36.93     68.11 o
 -11   5   9      100.32      109.85     37.49 o
 -10   5   9      207.46      161.16     37.05 o
  -9   5   9     1788.39     1724.44     74.27 o
  -8   5   9      330.92      385.80     35.84 o
  -7   5   9      278.87      326.88     23.31 o
  -6   5   9        4.21       -2.07     12.67 o
  -5   5   9      367.96      428.16     29.13 o
  -4   5   9      368.23      337.65     30.19 o
  -3   5   9     1063.45     1042.42     43.31 o
  -2   5   9       61.08       64.97     23.80 o
  -1   5   9      589.87      610.04     45.82 o
   0   5   9      135.84      105.34     25.23 o
   1   5   9      306.74      223.61     42.00 o
   2   5   9       43.61        0.64     45.94 o
   3   5   9      105.43      210.87     60.61 o
   4   5   9       36.60      124.74     57.42 o
   5   5   9      442.37      480.12     93.79 o
   6   5   9       71.87       42.43     57.74 o
 -12   6   9       79.68       43.83     40.74 o
 -11   6   9      665.12      820.68     98.84 o
 -10   6   9        0.25       -1.47     27.52 o
  -9   6   9     1357.43     1511.84    182.12 o
  -8   6   9      260.57      356.85     70.11 o
  -7   6   9      539.31      480.42     39.84 o
  -6   6   9      482.77      428.72     27.43 o
  -5   6   9      317.01      299.78     35.87 o
  -4   6   9      879.75      919.95     39.94 o
  -3   6   9      880.11      818.41     43.56 o
  -2   6   9        6.86      -16.24     21.79 o
  -1   6   9       24.11       36.49     24.59 o
   0   6   9       53.51      108.75     39.00 o
   1   6   9     2210.42     2211.05    163.34 o
   2   6   9      833.93      814.46     96.66 o
   3   6   9      105.95       27.12     50.09 o
   4   6   9        5.58       -5.74     52.96 o
   5   6   9      109.40       44.66     64.76 o
   6   6   9       86.55      -50.41     57.10 o
 -12   7   9        0.93      -14.04     33.99 o
 -11   7   9      122.72       97.92     47.08 o
 -10   7   9      308.30      290.15     44.58 o
  -9   7   9        2.58        0.61     29.18 o
  -8   7   9       13.01       36.37     28.01 o
  -7   7   9      122.54      149.24     27.87 o
  -6   7   9       11.64       48.03     20.05 o
  -5   7   9       23.88       29.71     23.41 o
  -4   7   9       24.62        0.56     21.42 o
  -3   7   9       14.06       38.78     24.35 o
  -2   7   9      425.09      404.16     39.68 o
  -1   7   9      478.03      532.04     58.62 o
   0   7   9       16.69      -31.88     35.66 o
   1   7   9      521.80      565.96    138.77 o
   2   7   9       90.77       28.39     55.83 o
   3   7   9       46.12      147.39     66.68 o
   4   7   9       18.09      -12.12     59.34 o
   5   7   9       23.45       22.65     69.87 o
 -12   8   9      361.17      404.94     64.18 o
 -11   8   9      342.47      305.82     48.72 o
 -10   8   9      498.93      483.30     53.90 o
  -9   8   9      272.29      281.27     41.82 o
  -8   8   9      192.81      219.79     38.26 o
  -7   8   9        6.77      -23.46     23.46 o
  -6   8   9       26.20       36.33     22.41 o
  -5   8   9      254.55      182.49     32.70 o
  -4   8   9     1066.05     1199.33     56.45 o
  -3   8   9      952.73      940.14     85.83 o
  -2   8   9      118.35       77.17     30.60 o
  -1   8   9      109.29      101.26     36.33 o
   0   8   9      185.43      185.25     58.54 o
   1   8   9      776.73      734.38     95.71 o
   2   8   9      225.76      162.70     69.23 o
   3   8   9      100.73       87.09     69.23 o
   4   8   9       96.42      152.81     80.39 o
 -11   9   9       49.66       40.54     51.36 o
 -10   9   9      234.94      215.53     93.31 o
  -9   9   9       36.21       39.69     33.74 o
  -8   9   9       34.14       26.61     31.35 o
  -7   9   9     1161.01     1173.88    107.25 o
  -6   9   9       40.19       59.88     24.91 o
  -5   9   9      181.17      243.28     69.67 o
  -4   9   9      197.93      172.81     39.38 o
  -3   9   9      205.29      232.02     42.41 o
  -2   9   9       48.16       41.90     35.04 o
  -1   9   9     1526.26     1675.81    121.23 o
   0   9   9       43.48       16.59     52.96 o
   1   9   9      337.95      196.20     73.06 o
   2   9   9      123.79       13.40     65.40 o
   3   9   9        0.45       41.47     75.61 o
 -10  10   9       41.89       80.86     45.40 o
  -9  10   9       14.32        0.59     36.48 o
  -8  10   9      200.51      174.69     39.68 o
  -7  10   9       22.48       46.60     39.41 o
  -6  10   9      304.99      228.16     34.10 o
  -5  10   9      120.98      100.21     26.13 o
  -4  10   9        4.24       -8.03     37.68 o
  -3  10   9      179.73      181.17     52.69 o
  -2  10   9       11.54       44.98     51.36 o
  -1  10   9      121.70      133.03     59.66 o
   0  10   9        4.85        2.55     54.23 o
   1  10   9       46.14       81.99     68.91 o
  -9  11   9        0.19      -40.36     40.36 o
  -8  11   9      541.13      527.08    144.68 o
  -7  11   9      470.22      418.30     60.93 o
  -6  11   9        3.71       32.89     59.66 o
  -5  11   9        1.54       18.24     44.37 o
  -4  11   9      191.10      221.09     57.24 o
  -3  11   9      318.54      345.85     62.22 o
  -2  11   9       31.89       -0.32     54.55 o
  -1  11   9        1.83        6.06     53.91 o
   0  11   9       51.13       80.71     64.44 o
  -7  12   9       45.52      100.49     64.76 o
  -6  12   9       86.44       99.19     33.28 o
  -5  12   9      186.85      284.25     75.29 o
  -4  12   9        0.35        7.34     52.00 o
  -3  12   9      149.19      118.36     65.08 o
  -2 -15  10      133.89       20.91    107.19 o
  -1 -15  10       63.14       56.32     50.91 o
   0 -15  10      121.93       96.40     51.13 o
   1 -15  10       37.54       64.60     54.69 o
   2 -15  10       46.73       56.99     55.45 o
   3 -15  10      411.64      525.84     75.40 o
   4 -15  10        0.13      -27.35     51.61 o
  -4 -14  10      185.97      181.70     56.39 o
  -3 -14  10      157.44      148.72     59.02 o
  -2 -14  10        0.15       26.64     46.36 o
  -1 -14  10       90.83       85.87     49.46 o
   0 -14  10      800.28      805.30    149.78 o
   1 -14  10      224.41      207.63     57.78 o
   2 -14  10        6.60      -43.88     45.77 o
   3 -14  10       83.02       64.86     56.79 o
   4 -14  10       48.38       66.21     54.65 o
   5 -14  10      249.97      168.19     75.29 o
   6 -14  10       75.50       74.09     55.66 o
  -6 -13  10      149.86      171.37     53.57 o
  -5 -13  10        0.36        0.77     44.65 o
  -4 -13  10        2.80      -33.46     40.97 o
  -3 -13  10      197.78      132.07     49.72 o
  -2 -13  10      810.93      854.19     79.22 o
  -1 -13  10       15.75       -9.10     42.20 o
   0 -13  10      493.93      584.97     69.05 o
   1 -13  10       25.39      -10.41     43.63 o
   2 -13  10       40.51      -45.94     45.94 o
   3 -13  10        1.59       -4.20     45.91 o
   4 -13  10       23.51       43.09     49.73 o
   5 -13  10        2.32       22.14     48.83 o
   6 -13  10      278.18      286.02     61.91 o
   7 -13  10       67.66      104.05     56.85 o
  -7 -12  10       93.65       70.97     50.50 o
  -6 -12  10        0.79      -12.47     42.30 o
  -5 -12  10      128.02       80.09     44.33 o
  -4 -12  10       88.49       68.43     44.41 o
  -3 -12  10       81.65      126.13     39.09 o
  -2 -12  10      111.98      147.97     38.70 o
  -1 -12  10      212.71      182.74     40.81 o
   0 -12  10      157.22      189.51     40.46 o
   1 -12  10       70.96       36.17     34.99 o
   2 -12  10      615.44      660.02     59.77 o
   3 -12  10        3.29       19.03     38.22 o
   4 -12  10      173.04      240.52     45.11 o
   5 -12  10      524.67      494.13     68.34 o
   6 -12  10       66.89       57.37     62.53 o
   7 -12  10      326.76      330.40     66.68 o
   8 -12  10      166.29      317.74    101.13 o
  -8 -11  10      148.11      106.15     51.01 o
  -7 -11  10       39.90       21.74     42.75 o
  -6 -11  10        0.76       -5.50     38.77 o
  -5 -11  10       10.91        1.87     31.72 o
  -4 -11  10        3.35      -23.36     35.62 o
  -3 -11  10     1067.03     1032.13     74.79 o
  -2 -11  10      554.61      603.10     53.49 o
  -1 -11  10      889.51      830.02     60.25 o
   0 -11  10      710.45      779.54    114.05 o
   1 -11  10       47.80      104.37     47.01 o
   2 -11  10        4.25       29.45     31.15 o
   3 -11  10      292.70      350.98     66.48 o
   4 -11  10       36.98       -2.76     31.36 o
   5 -11  10      849.91      949.56     88.54 o
   6 -11  10      272.17      359.51     48.15 o
   7 -11  10        7.26      -13.32     61.27 o
   8 -11  10        0.40       14.36     69.87 o
  -9 -10  10       63.80      159.83     76.88 o
  -8 -10  10       77.12      119.24     48.50 o
  -7 -10  10      158.83      119.66     37.43 o
  -6 -10  10        2.72      -22.98     30.98 o
  -5 -10  10       21.87       -7.65     28.74 o
  -4 -10  10        3.53       45.54     32.38 o
  -3 -10  10      399.19      437.70     46.00 o
  -2 -10  10       17.42       -8.44     29.21 o
  -1 -10  10      112.16      124.06     40.91 o
   0 -10  10      104.12       83.03     41.94 o
   1 -10  10      104.70      142.93     33.98 o
   2 -10  10      776.30      792.63     86.97 o
   3 -10  10       23.07      -10.22     28.30 o
   4 -10  10      360.48      363.85     44.64 o
   5 -10  10       57.82      126.40     47.58 o
   6 -10  10      378.81      308.71     68.03 o
   7 -10  10      230.10      245.78     59.00 o
   8 -10  10     1196.17     1219.22    105.05 o
   9 -10  10       49.36      238.63     89.96 o
 -10  -9  10       68.43      -59.66     59.66 o
  -9  -9  10      330.29      173.23     75.29 o
  -8  -9  10        5.56       -2.63     33.69 o
  -7  -9  10       10.10       -8.37     30.70 o
  -6  -9  10        9.00      -39.91     57.74 o
  -5  -9  10     1225.20     1181.51     66.75 o
  -4  -9  10      884.01      852.22     62.81 o
  -3  -9  10       13.32       50.67     29.72 o
  -2  -9  10       46.42       85.27     29.25 o
  -1  -9  10      549.51      627.95     48.76 o
   0  -9  10      890.83      719.25     50.44 o
   1  -9  10      274.12      284.05     51.84 o
   2  -9  10      231.04      275.11     37.99 o
   3  -9  10      312.39      327.76     68.98 o
   4  -9  10      231.38      220.89     36.41 o
   5  -9  10       52.52       67.20     36.12 o
   6  -9  10       10.68      -37.01     49.45 o
   7  -9  10       75.34      -14.27     64.28 o
   8  -9  10       30.56      -14.52     49.77 o
   9  -9  10       30.29       16.71     50.32 o
 -10  -8  10       96.41       59.85     50.72 o
  -9  -8  10        5.06      -40.91     42.85 o
  -8  -8  10       67.28       73.86     32.54 o
  -7  -8  10      228.53      266.39     38.61 o
  -6  -8  10      764.36      755.84     53.69 o
  -5  -8  10      207.73      265.19     37.40 o
  -4  -8  10      558.60      504.13     47.43 o
  -3  -8  10       49.63       49.28     25.38 o
  -2  -8  10       21.78       56.92     20.75 o
  -1  -8  10      311.28      299.92     33.46 o
   0  -8  10      145.44      161.57     21.36 o
   1  -8  10      737.67      803.24     34.67 o
   2  -8  10      915.89      932.81     40.25 o
   3  -8  10      655.17      758.89     52.17 o
   4  -8  10      953.95      986.14     55.02 o
   5  -8  10      333.03      301.50     53.35 o
   6  -8  10       19.16       14.00     38.45 o
   7  -8  10        0.61       15.29     39.55 o
   8  -8  10      226.77      176.33     55.03 o
   9  -8  10       61.07       11.13     57.26 o
 -11  -7  10       37.99      -12.81     49.65 o
 -10  -7  10        1.05       -8.89     90.76 o
  -9  -7  10     1278.52     1192.51     93.73 o
  -8  -7  10       46.83       -0.42     39.98 o
  -7  -7  10     1359.50     1371.37     64.09 o
  -6  -7  10     1618.59     1622.65     64.41 o
  -5  -7  10        0.95      -14.03     19.70 o
  -4  -7  10       83.37       47.92     18.31 o
  -3  -7  10      592.23      555.05     28.31 o
  -2  -7  10      113.18      105.16     17.11 o
  -1  -7  10      653.90      657.48     27.06 o
   0  -7  10      347.89      383.76     26.16 o
   1  -7  10        4.04      -15.39     15.39 o
   2  -7  10      498.95      562.16     33.00 o
   3  -7  10      175.51      239.65     27.75 o
   4  -7  10     1391.41     1469.47     63.81 o
   5  -7  10      237.58      210.04     46.79 o
   6  -7  10     1124.65     1099.17    128.25 o
   7  -7  10      803.56      774.40    123.94 o
   8  -7  10       89.56      106.91     48.59 o
   9  -7  10       11.07       19.14     46.92 o
 -11  -6  10       33.49      -42.00     42.00 o
 -10  -6  10       11.72        2.48     43.18 o
  -9  -6  10      458.56      467.82     64.73 o
  -8  -6  10      687.06      707.90     70.76 o
  -7  -6  10      198.83      172.47     45.98 o
  -6  -6  10      231.11      202.91     51.44 o
  -5  -6  10     1305.75     1469.53     48.03 o
  -4  -6  10       51.09       79.39     34.13 o
  -3  -6  10      159.78      198.26     33.93 o
  -2  -6  10      976.20      993.97     32.66 o
  -1  -6  10      120.62      147.29     15.69 o
   0  -6  10      192.12      209.77     20.46 o
   1  -6  10      811.98      797.12     31.99 o
   2  -6  10      220.74      225.20     22.12 o
   3  -6  10      593.66      598.38     35.70 o
   4  -6  10      789.12      847.79     51.64 o
   5  -6  10     4407.97     4344.27    141.45 o
   6  -6  10      171.57      167.21     45.27 o
   7  -6  10      274.78      248.84     53.27 o
   8  -6  10       32.66        9.09     66.04 o
   9  -6  10       55.78       57.35     48.42 o
 -12  -5  10        7.51      -10.54     50.25 o
 -11  -5  10        6.90      -28.52     68.75 o
 -10  -5  10      332.47      270.46     56.46 o
  -9  -5  10      486.41      513.82     63.08 o
  -8  -5  10      204.47      145.03     42.80 o
  -7  -5  10      613.78      729.48     44.91 o
  -6  -5  10       12.94       -7.13     17.75 o
  -5  -5  10       84.61       64.38     18.56 o
  -4  -5  10     1037.28     1116.83     33.52 o
  -3  -5  10       13.32       19.89     10.03 o
  -2  -5  10     1842.01     1739.97     41.60 o
  -1  -5  10      180.94      202.26     13.32 o
   0  -5  10      337.42      299.47     18.90 o
   1  -5  10       33.88       45.88      9.81 o
   2  -5  10       32.61       18.68     23.34 o
   3  -5  10     3539.38     3522.67     70.19 o
   4  -5  10      694.10      661.47     51.34 o
   5  -5  10      522.01      589.39     62.10 o
   6  -5  10      299.59      273.04     49.26 o
   7  -5  10       44.32       18.53     47.21 o
   8  -5  10        8.94       40.01     42.32 o
   9  -5  10       31.99      -41.05     44.20 o
 -12  -4  10      115.12       80.23     58.22 o
 -11  -4  10       37.16       26.25     43.80 o
 -10  -4  10      144.90      148.95     67.95 o
  -9  -4  10       37.09       69.31     33.41 o
  -8  -4  10        8.56       57.35     27.03 o
  -7  -4  10      144.16      149.10     26.36 o
  -6  -4  10        0.72       14.83     15.74 o
  -5  -4  10     1933.21     1993.37     42.11 o
  -4  -4  10     2100.06     1985.56     41.13 o
  -3  -4  10      390.41      493.49     22.84 o
  -2  -4  10     4360.04     4404.55     55.26 o
  -1  -4  10      322.29      330.43     17.40 o
   0  -4  10        6.51       10.89     11.25 o
   1  -4  10     1988.92     1967.77     40.76 o
   2  -4  10       14.89        8.39     13.71 o
   3  -4  10     1624.73     1717.78     80.72 o
   4  -4  10       50.59      -10.53     36.37 o
   5  -4  10      168.26      129.84     56.15 o
   6  -4  10      694.66      685.57    101.77 o
   7  -4  10        2.43       29.54     34.92 o
   8  -4  10      657.37      695.56     78.59 o
   9  -4  10      115.97      104.04     57.74 o
 -12  -3  10       69.56       40.14     76.88 o
 -11  -3  10      212.35      265.24     54.50 o
 -10  -3  10       41.78       26.83     39.25 o
  -9  -3  10      679.87      646.97     48.40 o
  -8  -3  10       87.18       56.79     39.55 o
  -7  -3  10       29.17       25.80     26.03 o
  -6  -3  10      104.78       88.22     34.38 o
  -5  -3  10       10.02       23.57     13.88 o
  -4  -3  10     2745.20     2801.93     42.73 o
  -3  -3  10      836.30      855.71     23.15 o
  -2  -3  10      277.43      279.04     14.57 o
  -1  -3  10        7.08       -1.56      8.55 o
   0  -3  10      833.83      851.51     24.84 o
   1  -3  10      842.37      784.07     26.51 o
   2  -3  10       18.04       22.80     12.26 o
   3  -3  10       23.68       16.95     19.38 o
   4  -3  10      255.19      208.00     58.06 o
   5  -3  10      118.31      179.29     59.66 o
   6  -3  10      532.78      588.59     92.83 o
   7  -3  10       45.33       59.34     53.28 o
   8  -3  10        5.37       46.26     62.53 o
   9  -3  10      128.65       47.35     49.73 o
 -13  -2  10      135.72      244.21     61.73 o
 -12  -2  10       33.39      -22.18     41.56 o
 -11  -2  10      682.15      848.59     81.16 o
 -10  -2  10       48.51        0.60     40.67 o
  -9  -2  10       13.19       16.70     29.35 o
  -8  -2  10      147.26      122.05     40.35 o
  -7  -2  10        0.72       16.00     24.14 o
  -6  -2  10     1156.65     1111.90     37.37 o
  -5  -2  10        4.88        4.44     11.70 o
  -4  -2  10      302.80      342.53     18.74 o
  -3  -2  10      421.38      444.52     15.02 o
  -2  -2  10      322.12      341.08     14.98 o
  -1  -2  10     1841.96     1928.24     26.84 o
   0  -2  10     2435.48     2482.28     39.70 o
   1  -2  10      151.83      187.82     16.13 o
   2  -2  10     2528.65     2677.09     51.84 o
   3  -2  10      246.26      307.90     35.77 o
   4  -2  10      155.94       56.15     42.43 o
   5  -2  10      171.83      163.34     56.15 o
   6  -2  10      258.05      438.65     83.26 o
   7  -2  10      412.62      429.08     86.77 o
   8  -2  10      904.90      959.61    132.07 o
   9  -2  10        8.93      -49.13     55.19 o
 -13  -1  10      518.49      559.74     79.00 o
 -12  -1  10       80.89       22.20     41.83 o
 -11  -1  10       20.17       27.22     42.72 o
 -10  -1  10       23.39      -11.00     32.12 o
  -9  -1  10     1325.51     1494.98     92.60 o
  -8  -1  10     2731.15     2868.51    120.33 o
  -7  -1  10      372.15      336.54     33.98 o
  -6  -1  10     1050.73     1035.34     33.50 o
  -5  -1  10      165.24      173.56     13.74 o
  -4  -1  10     1373.33     1459.68     24.98 o
  -3  -1  10     3194.24     3146.31     61.47 o
  -2  -1  10      660.80      685.61     39.62 o
  -1  -1  10        6.64       20.46     11.81 o
   0  -1  10     5780.55     5611.67     88.75 o
   1  -1  10      943.86      962.29     31.09 o
   2  -1  10      115.57      100.92     16.05 o
   3  -1  10       45.06       52.55     22.75 o
   4  -1  10      110.34       98.26     49.45 o
   5  -1  10      424.10      438.01     79.12 o
   6  -1  10      386.03      345.18     78.16 o
   7  -1  10       65.48        5.10     54.23 o
   8  -1  10        1.79       38.60     56.79 o
   9  -1  10       10.94      -11.48     60.61 o
 -13   0  10       94.01       75.80     47.77 o
 -12   0  10       17.27      -47.53     54.87 o
 -11   0  10      313.51      224.56     53.05 o
 -10   0  10      441.26      548.02     62.49 o
  -9   0  10       26.23       -6.69     29.80 o
  -8   0  10       99.25       91.03     37.53 o
  -7   0  10      134.61      147.84     20.40 o
  -6   0  10      639.66      673.91     36.55 o
  -5   0  10        6.14       26.85     10.95 o
  -4   0  10      668.18      628.52     24.85 o
  -3   0  10       52.19       14.98     12.55 o
  -2   0  10       33.34       30.73     18.65 o
  -1   0  10      150.28      108.97     17.50 o
   0   0  10      286.30      299.35     23.52 o
   1   0  10      958.03      938.46     29.91 o
   2   0  10      264.68      239.59     22.57 o
   3   0  10      197.02      216.07     35.06 o
   4   0  10      251.11      258.41     57.10 o
   5   0  10     1113.05     1096.15    112.61 o
   6   0  10       50.27      133.99     62.53 o
   7   0  10       32.69        5.10     52.64 o
   8   0  10       29.09       78.48     59.98 o
 -13   1  10        9.10      -57.42     57.42 o
 -12   1  10       39.74       11.20     41.15 o
 -11   1  10       11.92       49.56     42.75 o
 -10   1  10       51.00       21.96     34.27 o
  -9   1  10      607.24      638.23     51.26 o
  -8   1  10     1845.27     1927.88     81.23 o
  -7   1  10      596.49      557.47     28.18 o
  -6   1  10      998.18     1019.26     32.01 o
  -5   1  10      110.63      114.59     21.09 o
  -4   1  10     2096.58     2131.10     47.86 o
  -3   1  10     1968.60     2112.53     64.07 o
  -2   1  10      771.42      862.74     77.90 o
  -1   1  10     2559.67     2342.36     59.69 o
   0   1  10      522.12      452.15     33.61 o
   1   1  10      263.29      277.08     19.01 o
   2   1  10      302.26      241.82     23.58 o
   3   1  10     1442.58     1695.27     74.78 o
   4   1  10     1089.79     1209.08    113.89 o
   5   1  10        1.02      -36.37     39.24 o
   6   1  10       88.16      117.08     55.83 o
   7   1  10       17.19       12.12     51.36 o
   8   1  10       41.22       52.32     67.31 o
 -13   2  10       43.79       72.42     66.36 o
 -12   2  10      163.69      289.92     58.57 o
 -11   2  10      357.25      424.44     60.34 o
 -10   2  10       64.44       27.46     34.42 o
  -9   2  10      736.71      703.42     53.81 o
  -8   2  10      184.02      189.09     25.76 o
  -7   2  10       67.44       70.47     16.18 o
  -6   2  10     1970.18     2024.71     42.00 o
  -5   2  10      178.52      211.76     26.34 o
  -4   2  10     5539.07     5704.54    100.29 o
  -3   2  10      575.41      543.67     50.24 o
  -2   2  10      225.50      186.49     33.52 o
  -1   2  10        5.30        2.73     20.41 o
   0   2  10      531.92      522.45     27.90 o
   1   2  10      455.99      482.40     32.23 o
   2   2  10     1504.88     1651.20     48.06 o
   3   2  10        0.09       22.59     23.56 o
   4   2  10      386.04      343.26     69.55 o
   5   2  10        8.52       53.91     51.36 o
   6   2  10      107.44      106.87     67.31 o
   7   2  10      103.50       83.26     61.89 o
 -13   3  10        0.18      -37.14     40.61 o
 -12   3  10       41.78      -36.48     55.19 o
 -11   3  10      532.03      576.49     65.08 o
 -10   3  10        1.35      -12.16     26.54 o
  -9   3  10      221.78      167.73     33.31 o
  -8   3  10      585.68      599.63     37.67 o
  -7   3  10      663.63      612.99     46.70 o
  -6   3  10     4220.18     4295.51    117.49 o
  -5   3  10       35.11       18.43     14.68 o
  -4   3  10     1087.96     1191.44     47.56 o
  -3   3  10      110.83       97.68     46.63 o
  -2   3  10      220.30      235.20     25.57 o
  -1   3  10     1721.10     1617.51     74.84 o
   0   3  10      210.40      223.23     22.25 o
   1   3  10      576.41      563.84     37.08 o
   2   3  10      299.59      275.50     36.13 o
   3   3  10       16.17      -29.67     36.05 o
   4   3  10      501.18      499.58     80.39 o
   5   3  10      144.87       78.16     54.23 o
   6   3  10      489.57      362.72     87.73 o
   7   3  10      429.13      422.38     93.47 o
 -13   4  10      628.00      516.94    106.55 o
 -12   4  10       41.39       23.11     47.53 o
 -11   4  10      137.84      238.98     47.99 o
 -10   4  10       48.60       64.79     37.29 o
  -9   4  10       51.29       33.52     26.83 o
  -8   4  10      741.16      821.43     39.48 o
  -7   4  10      917.14     1012.20     32.64 o
  -6   4  10       89.86       92.72     20.46 o
  -5   4  10      177.91      175.80     21.14 o
  -4   4  10      686.77      832.77     59.30 o
  -3   4  10       14.29       10.14     29.79 o
  -2   4  10        0.56        1.99     22.96 o
  -1   4  10        2.77        3.87     23.44 o
   0   4  10       96.20       90.35     26.15 o
   1   4  10      224.49      229.09     39.25 o
   2   4  10      352.10      412.90     51.89 o
   3   4  10        2.47      -37.33     37.33 o
   4   4  10      185.02      215.34     64.12 o
   5   4  10      145.10      175.14     67.31 o
   6   4  10        0.39      -50.09     50.09 o
 -13   5  10      276.29      327.09     63.08 o
 -12   5  10       19.29       37.03     40.45 o
 -11   5  10        1.92       -1.40     30.01 o
 -10   5  10       14.51       14.46     28.27 o
  -9   5  10      115.10      162.86     46.51 o
  -8   5  10       49.59       20.04     18.06 o
  -7   5  10        1.98       -5.58     14.26 o
  -6   5  10      376.06      375.88     30.35 o
  -5   5  10        0.27      -15.22     15.22 o
  -4   5  10      225.16      161.70     21.37 o
  -3   5  10     1815.41     1814.51     46.99 o
  -2   5  10      245.82      299.46     29.26 o
  -1   5  10       65.68       59.01     23.72 o
   0   5  10      788.56      843.20     63.62 o
   1   5  10     1013.63      972.76     68.39 o
   2   5  10       14.08      -37.64     37.64 o
   3   5  10       86.88       32.86     51.04 o
   4   5  10      554.32      609.96     99.21 o
   5   5  10       30.83      -15.31     58.06 o
   6   5  10      710.38      921.33    131.44 o
 -12   6  10      156.46      144.25     47.14 o
 -11   6  10        8.28       -4.85     35.36 o
 -10   6  10     1050.69     1137.20     71.18 o
  -9   6  10      210.70      193.68     35.52 o
  -8   6  10      188.60      141.93     23.07 o
  -7   6  10      127.47       95.77     16.36 o
  -6   6  10       74.32       57.98     21.17 o
  -5   6  10      363.17      309.82     37.38 o
  -4   6  10      580.89      585.40     41.50 o
  -3   6  10        7.02      -14.53     18.94 o
  -2   6  10     1237.90     1120.77     53.41 o
  -1   6  10     1115.86     1106.21     56.13 o
   0   6  10       97.05       78.33     32.23 o
   1   6  10      190.88       63.11     39.47 o
   2   6  10      497.73      438.65     76.56 o
   3   6  10       20.63       45.62     55.51 o
   4   6  10      130.86      186.63     74.33 o
   5   6  10       15.70       82.63     70.18 o
 -12   7  10      194.06      126.99     48.41 o
 -11   7  10       65.29      129.23     39.04 o
 -10   7  10        4.08      -16.42     29.97 o
  -9   7  10      103.50      130.90     31.96 o
  -8   7  10      483.69      517.80     33.48 o
  -7   7  10      177.97      207.24     23.98 o
  -6   7  10       72.37       85.39     25.78 o
  -5   7  10      141.20      127.76     26.47 o
  -4   7  10       23.61       40.65     23.02 o
  -3   7  10     1915.18     2009.43     84.40 o
  -2   7  10      531.34      515.90     52.32 o
  -1   7  10      355.62      364.90     38.23 o
   0   7  10       30.79      -15.53     40.36 o
   1   7  10       87.70      106.30     43.38 o
   2   7  10      784.90      790.53    100.81 o
   3   7  10        5.37       26.80     59.66 o
   4   7  10       40.24        9.25     66.99 o
 -11   8  10      221.75      246.64     50.47 o
 -10   8  10      698.42      704.81     69.05 o
  -9   8  10       74.28       64.55     33.09 o
  -8   8  10      188.40      223.65     31.41 o
  -7   8  10        9.47        3.93     39.45 o
  -6   8  10      116.00       71.19     31.40 o
  -5   8  10     1054.16     1142.86     55.74 o
  -4   8  10        1.86       21.69     56.13 o
  -3   8  10      169.19      221.03     34.14 o
  -2   8  10       95.28      110.85     30.98 o
  -1   8  10      335.94      386.95    120.11 o
   0   8  10      521.75      478.60     62.61 o
   1   8  10      105.50       61.25     58.70 o
   2   8  10      780.48      698.65    104.32 o
   3   8  10        5.53      -34.77     61.89 o
 -11   9  10       18.29       73.69     64.12 o
 -10   9  10       12.15       25.40     39.61 o
  -9   9  10       31.57       40.16     35.08 o
  -8   9  10      142.35       71.90     30.41 o
  -7   9  10      337.27      325.59     57.84 o
  -6   9  10      330.98      420.20     50.67 o
  -5   9  10      152.99      228.71     41.46 o
  -4   9  10      150.06      178.81     39.36 o
  -3   9  10       99.37       77.49     36.36 o
  -2   9  10      639.08      555.83     56.32 o
  -1   9  10       15.40       43.07     52.00 o
   0   9  10      482.33      493.20     81.67 o
   1   9  10       62.44       35.41     64.12 o
   2   9  10      173.54      134.31     77.20 o
  -9  10  10        9.22      -31.56     33.40 o
  -8  10  10      490.95      540.46     59.50 o
  -7  10  10      289.18      360.38     62.41 o
  -6  10  10        1.05       17.51     48.65 o
  -5  10  10        4.54       27.26     79.75 o
  -4  10  10       17.34       49.58     42.17 o
  -3  10  10      217.42      204.34     53.09 o
  -2  10  10       13.72       42.11     48.49 o
  -1  10  10      230.89      283.61     72.10 o
   0  10  10        0.08        0.32     57.10 o
  -8  11  10       17.02        2.55     56.15 o
  -7  11  10       52.86       42.43     61.25 o
  -6  11  10      104.74       15.95     52.96 o
  -5  11  10        3.71       41.15     53.28 o
  -4  11  10       73.45       63.90     85.98 o
  -3  11  10       67.56       24.25     53.91 o
  -2  11  10      113.86      229.37     73.06 o
  -2 -15  11        0.67      -13.05     48.95 o
  -1 -15  11       13.21       38.62     51.19 o
   0 -15  11      157.67      130.19     55.80 o
   1 -15  11       52.48      -15.37     48.37 o
   2 -15  11        5.19      -45.91     45.91 o
   3 -15  11       80.42      -30.76     55.51 o
   4 -15  11       91.18       45.26     57.56 o
  -4 -14  11      113.57       58.09     51.67 o
  -3 -14  11       73.16       76.30     49.68 o
  -2 -14  11        5.37      -42.29     42.29 o
  -1 -14  11       12.90      -31.53     42.91 o
   0 -14  11      166.64       75.36     95.39 o
   1 -14  11       44.94       25.89     46.28 o
   2 -14  11       55.97       29.35     48.17 o
   3 -14  11      639.38      601.42     84.38 o
   4 -14  11        1.97      -47.43     47.43 o
   5 -14  11      203.43      160.84     60.49 o
  -6 -13  11       39.49       71.16     48.09 o
  -5 -13  11        0.79      -29.13     40.14 o
  -4 -13  11      108.94       64.98     45.90 o
  -3 -13  11        8.96        6.16     69.55 o
  -2 -13  11       89.08       53.43     36.75 o
  -1 -13  11       32.32       16.11     44.53 o
   0 -13  11      220.62      247.45     46.51 o
   1 -13  11        6.00       -9.06     34.88 o
   2 -13  11       92.46       62.99     38.34 o
   3 -13  11        9.28       -8.19     35.59 o
   4 -13  11       10.56        1.42     38.02 o
   5 -13  11      463.89      342.74     64.29 o
   6 -13  11       79.93       81.99     87.09 o
  -7 -12  11       18.43      -57.74     57.74 o
  -6 -12  11       51.32       76.41     45.69 o
  -5 -12  11        5.11       10.77     41.00 o
  -4 -12  11      174.04      178.85     42.67 o
  -3 -12  11       81.73       24.88     35.77 o
  -2 -12  11       71.22       47.48     50.74 o
  -1 -12  11        0.24       -4.82     32.26 o
   0 -12  11      357.93      402.22     49.71 o
   1 -12  11      190.63      146.42     55.87 o
   2 -12  11        5.23        4.14     33.34 o
   3 -12  11       87.32       48.40     36.35 o
   4 -12  11       13.96       43.40     36.26 o
   5 -12  11       26.79       25.15     36.82 o
   6 -12  11      474.56      351.27     72.58 o
   7 -12  11      187.95      218.53     94.75 o
  -8 -11  11        1.40      -32.22     63.48 o
  -7 -11  11      303.38      252.34     78.48 o
  -6 -11  11        4.86       15.17     33.61 o
  -5 -11  11        2.55      -27.01     30.36 o
  -4 -11  11      717.79      730.12     58.52 o
  -3 -11  11      109.36       99.14     35.23 o
  -2 -11  11     1004.03     1100.13     66.92 o
  -1 -11  11      933.14      957.42     62.93 o
   0 -11  11       97.02      162.20     50.71 o
   1 -11  11       59.24       32.70     43.12 o
   2 -11  11       46.44       50.06     31.83 o
   3 -11  11       65.88       46.44     34.19 o
   4 -11  11        3.91       15.97     32.39 o
   5 -11  11       68.78       96.98     48.96 o
   6 -11  11       10.67      107.64     48.47 o
   7 -11  11       18.14       34.27     64.44 o
   8 -11  11        1.30      -63.17     66.99 o
  -9 -10  11      379.36      292.86     93.79 o
  -8 -10  11        9.67      -26.71     43.84 o
  -7 -10  11      136.72       76.60     68.27 o
  -6 -10  11       38.65       53.98     32.85 o
  -5 -10  11       12.67      -27.53     28.32 o
  -4 -10  11     1097.64     1251.96     68.14 o
  -3 -10  11       56.86       59.48     31.54 o
  -2 -10  11        1.61       -7.17     30.27 o
  -1 -10  11       78.40       44.46     31.34 o
   0 -10  11      436.73      418.20     52.58 o
   1 -10  11      833.62      983.64     58.82 o
   2 -10  11      147.29      221.57     36.78 o
   3 -10  11     1817.10     1925.68     85.25 o
   4 -10  11      527.45      659.43    100.17 o
   5 -10  11      107.08       38.13     41.92 o
   6 -10  11       24.05       -3.06     36.70 o
   7 -10  11      101.88      148.41     48.65 o
   8 -10  11       28.02      109.50     55.38 o
  -9  -9  11       48.19       48.55     48.74 o
  -8  -9  11       97.93      132.72     51.13 o
  -7  -9  11       26.35       41.68     42.33 o
  -6  -9  11      426.47      430.88     64.19 o
  -5  -9  11        0.11        0.68     28.88 o
  -4  -9  11       23.38       -8.89     27.63 o
  -3  -9  11       57.17      100.79     30.17 o
  -2  -9  11       85.92       86.28     27.36 o
  -1  -9  11        1.06      -18.93     18.93 o
   0  -9  11       86.64       41.91     23.96 o
   1  -9  11       73.82       24.43     25.25 o
   2  -9  11       69.57       54.71     32.51 o
   3  -9  11       68.66       62.94     40.38 o
   4  -9  11        0.90        9.10     93.31 o
   5  -9  11      646.39      818.28    113.89 o
   6  -9  11      328.34      436.51     65.67 o
   7  -9  11       63.61       68.01     65.56 o
   8  -9  11       60.43      113.41     53.87 o
 -10  -8  11       52.22      -13.81     46.68 o
  -9  -8  11      180.17      185.93     56.69 o
  -8  -8  11      465.72      438.95     64.08 o
  -7  -8  11       65.95       74.87     43.51 o
  -6  -8  11      584.12      559.41     65.47 o
  -5  -8  11      252.74      340.76     79.44 o
  -4  -8  11      351.73      390.62     38.48 o
  -3  -8  11       20.55       14.95     21.34 o
  -2  -8  11        3.84       -0.98     19.68 o
  -1  -8  11       54.52       58.52     22.35 o
   0  -8  11      908.95      966.46     43.50 o
   1  -8  11      403.69      350.79     29.72 o
   2  -8  11      167.12      162.52     25.35 o
   3  -8  11     1524.77     1590.82     94.19 o
   4  -8  11       40.77       25.71     40.20 o
   5  -8  11      130.83       58.28     39.93 o
   6  -8  11      212.70      289.95     55.56 o
   7  -8  11        7.00       17.50     40.83 o
   8  -8  11      524.41      544.68     75.80 o
   9  -8  11      144.31      192.21     62.82 o
 -11  -7  11       15.94        6.26     48.05 o
 -10  -7  11      235.46      170.37     82.95 o
  -9  -7  11      110.19       84.97     47.44 o
  -8  -7  11      729.17      810.71     92.36 o
  -7  -7  11      352.23      345.10     58.17 o
  -6  -7  11       62.02       60.41     34.84 o
  -5  -7  11        0.52        1.20     26.09 o
  -4  -7  11      158.07      195.65     24.75 o
  -3  -7  11      509.77      586.37     33.54 o
  -2  -7  11      535.54      564.97     31.85 o
  -1  -7  11        3.68      -14.04     15.19 o
   0  -7  11     2613.45     2530.93     56.30 o
   1  -7  11     3758.94     3704.36     77.66 o
   2  -7  11       32.55       23.86     17.44 o
   3  -7  11      168.69      201.90     42.27 o
   4  -7  11      104.42      124.17     50.72 o
   5  -7  11      388.56      403.46     56.96 o
   6  -7  11     1078.04     1107.60     91.23 o
   7  -7  11      139.59      143.85     50.00 o
   8  -7  11       96.53      138.84     69.39 o
   9  -7  11      193.95      220.39    153.93 o
 -11  -6  11      113.30       74.61     50.18 o
 -10  -6  11       18.41       32.08     44.17 o
  -9  -6  11        0.54      -37.52     37.52 o
  -8  -6  11      750.34      679.21     69.03 o
  -7  -6  11       65.40       74.65     33.05 o
  -6  -6  11      291.96      296.50     49.03 o
  -5  -6  11     1119.60     1058.04     40.22 o
  -4  -6  11      487.63      495.95     29.00 o
  -3  -6  11      161.34      182.08     21.86 o
  -2  -6  11       26.24       15.22     14.49 o
  -1  -6  11      442.80      472.96     22.99 o
   0  -6  11        0.85      -11.21     11.21 o
   1  -6  11      335.46      325.92     23.14 o
   2  -6  11        1.07      -19.10     19.10 o
   3  -6  11      713.66      825.94     95.07 o
   4  -6  11      326.45      392.71     73.69 o
   5  -6  11       90.41       11.17     47.85 o
   6  -6  11      161.62      248.16     52.33 o
   7  -6  11       76.40       83.41     45.56 o
   8  -6  11       37.83      125.78     50.28 o
   9  -6  11       47.53       65.72     50.70 o
 -12  -5  11      101.82       21.53     51.41 o
 -11  -5  11       19.69        6.74     44.66 o
 -10  -5  11       96.03       30.24     41.31 o
  -9  -5  11      404.41      418.26     51.18 o
  -8  -5  11      267.82      278.84     37.84 o
  -7  -5  11       21.12       35.28     26.12 o
  -6  -5  11      481.72      482.74     53.25 o
  -5  -5  11     1179.41     1239.65     45.66 o
  -4  -5  11       19.33       10.83     20.50 o
  -3  -5  11      549.46      498.97     28.03 o
  -2  -5  11      154.48      174.95     17.86 o
  -1  -5  11     2926.05     2897.67     55.03 o
   0  -5  11       72.02       88.61     15.02 o
   1  -5  11      291.34      333.60     31.47 o
   2  -5  11      554.67      642.40    114.85 o
   3  -5  11      343.99      265.11     63.17 o
   4  -5  11      585.89      523.19     83.26 o
   5  -5  11     1192.55      995.98    116.44 o
   6  -5  11       63.74       78.80     60.29 o
   7  -5  11      494.77      397.50     90.92 o
   8  -5  11      435.02      459.01     69.36 o
   9  -5  11        1.61       17.95     51.43 o
 -12  -4  11       50.75      142.44     64.28 o
 -11  -4  11      412.70      221.62    110.06 o
 -10  -4  11        0.70       17.11     40.75 o
  -9  -4  11     1819.89     1912.60     77.35 o
  -8  -4  11        2.02       -8.88     29.47 o
  -7  -4  11      224.26      282.62     40.06 o
  -6  -4  11      911.81      885.11     58.06 o
  -5  -4  11      377.40      342.19     30.06 o
  -4  -4  11     2392.25     2660.90     47.65 o
  -3  -4  11     3744.37     3659.18     51.60 o
  -2  -4  11       86.22      107.09     14.05 o
  -1  -4  11       39.90       43.07     11.99 o
   0  -4  11      287.53      291.63     20.94 o
   1  -4  11        1.01       16.28     12.96 o
   2  -4  11     1102.21     1132.90     70.85 o
   3  -4  11      791.44      763.31     64.86 o
   4  -4  11      148.71      112.29     50.41 o
   5  -4  11      546.31      497.67     83.26 o
   6  -4  11      272.18      371.34     80.71 o
   7  -4  11      190.08      221.40     74.97 o
   8  -4  11      135.95      106.23     69.23 o
   9  -4  11       42.08       49.77     60.61 o
 -12  -3  11       30.02       37.13     47.06 o
 -11  -3  11      114.09       89.93     48.97 o
 -10  -3  11        7.24       14.67     44.02 o
  -9  -3  11      147.66      165.33     60.55 o
  -8  -3  11      591.84      507.79     49.94 o
  -7  -3  11       78.05       58.04     33.24 o
  -6  -3  11     1278.37     1388.21     97.20 o
  -5  -3  11      944.37      927.75     31.38 o
  -4  -3  11      377.39      400.45     20.43 o
  -3  -3  11      853.08      849.73     24.81 o
  -2  -3  11       82.30       73.27     11.67 o
  -1  -3  11     1761.71     1663.14     36.02 o
   0  -3  11      123.42      132.69     14.24 o
   1  -3  11      410.30      467.66     24.81 o
   2  -3  11       17.92       24.30     14.91 o
   3  -3  11      231.82      211.04     32.96 o
   4  -3  11      106.81      125.37     49.77 o
   5  -3  11      159.07      124.42     58.06 o
   6  -3  11       27.91       23.29     47.53 o
   7  -3  11      360.71      498.95     94.43 o
   8  -3  11      359.27      388.88     91.24 o
 -13  -2  11      307.17      190.14     83.58 o
 -12  -2  11      171.20      148.34     74.65 o
 -11  -2  11        5.83      -21.67    122.34 o
 -10  -2  11        0.01      -33.44     49.45 o
  -9  -2  11       72.18       63.00     39.36 o
  -8  -2  11     1923.39     1984.44     75.94 o
  -7  -2  11      166.01      171.99     28.56 o
  -6  -2  11       16.50       -6.72     14.83 o
  -5  -2  11      204.03      217.83     23.62 o
  -4  -2  11     2511.03     2625.08     44.81 o
  -3  -2  11     2313.81     2370.19     37.01 o
  -2  -2  11      350.38      422.81     24.44 o
  -1  -2  11      375.39      503.56     34.67 o
   0  -2  11      527.32      538.76     21.41 o
   1  -2  11      949.72      876.08     35.15 o
   2  -2  11      377.97      318.45     26.17 o
   3  -2  11      520.37      545.26     68.36 o
   4  -2  11        0.49       17.23     41.79 o
   5  -2  11        1.01      -14.04     34.77 o
   6  -2  11      226.40      254.90     73.69 o
   7  -2  11      420.08      528.30     96.66 o
   8  -2  11       13.18      -51.68     51.68 o
 -13  -1  11        8.99      -44.34     58.70 o
 -12  -1  11       52.52       67.63     70.50 o
 -11  -1  11       11.12       -9.44     39.56 o
 -10  -1  11      360.25      335.74     54.59 o
  -9  -1  11      346.94      330.07     49.18 o
  -8  -1  11        0.13       26.83     23.59 o
  -7  -1  11       46.42       45.13     20.75 o
  -6  -1  11      124.80      151.42     18.81 o
  -5  -1  11      235.12      257.73     17.86 o
  -4  -1  11      430.76      457.73     26.58 o
  -3  -1  11     1769.15     1698.55     38.64 o
  -2  -1  11     1914.93     2003.88     66.52 o
  -1  -1  11     3197.95     2927.74     54.89 o
   0  -1  11       15.25       14.99     18.42 o
   1  -1  11     1652.78     1760.28     50.48 o
   2  -1  11       87.02      104.68     20.13 o
   3  -1  11        1.28      -22.95     22.95 o
   4  -1  11      221.13      173.23     53.91 o
   5  -1  11        4.38       -2.23     43.07 o
   6  -1  11      551.24      542.33     93.15 o
   7  -1  11      218.88      247.24     79.75 o
   8  -1  11       33.11       26.48     62.21 o
 -13   0  11       13.48       -8.29     58.38 o
 -12   0  11      202.59      272.99     57.41 o
 -11   0  11        0.79       22.25     36.83 o
 -10   0  11      794.33      783.39     70.82 o
  -9   0  11      838.16      860.24     59.50 o
  -8   0  11       11.73      -13.64     18.98 o
  -7   0  11      648.98      643.84     32.87 o
  -6   0  11     1039.65      935.17     32.43 o
  -5   0  11       60.38       61.95     17.39 o
  -4   0  11       68.81       76.24     16.33 o
  -3   0  11     3424.19     3567.76     88.99 o
  -2   0  11        4.36       -5.07     14.00 o
  -1   0  11     1518.89     1484.63     54.32 o
   0   0  11      539.80      722.26     50.56 o
   1   0  11      619.59      621.73     34.86 o
   2   0  11       69.94       39.24     19.40 o
   3   0  11      370.39      384.89     35.00 o
   4   0  11     1093.11     1085.62    107.51 o
   5   0  11        2.71       19.78     47.53 o
   6   0  11       23.81       97.30     60.61 o
   7   0  11       28.55       43.07     58.06 o
   8   0  11       61.55       77.20     67.63 o
 -13   1  11        7.12        0.67     45.18 o
 -12   1  11        0.60      -32.07     38.30 o
 -11   1  11      273.73      226.63     51.66 o
 -10   1  11     1270.76     1380.36     89.67 o
  -9   1  11       31.30        8.17     26.84 o
  -8   1  11     1117.04     1212.74     51.41 o
  -7   1  11     1175.96     1147.21     38.35 o
  -6   1  11       15.10      -14.47     14.47 o
  -5   1  11       82.03       47.20     18.44 o
  -4   1  11       24.29       14.94     13.46 o
  -3   1  11       16.57        8.44     18.97 o
  -2   1  11      644.93      709.89     71.23 o
  -1   1  11     1702.46     1717.96    184.39 o
   0   1  11      578.59      612.43     30.27 o
   1   1  11      821.43      842.58     40.75 o
   2   1  11     1575.23     1650.93     72.71 o
   3   1  11      305.48      328.32     33.71 o
   4   1  11       51.93       39.56     44.34 o
   5   1  11       10.89       16.27     46.58 o
   6   1  11      180.80      217.57     68.59 o
   7   1  11      147.42      153.77     71.14 o
 -13   2  11        9.81      -21.75     44.18 o
 -12   2  11      260.19      252.41    135.74 o
 -11   2  11      219.07      195.79     70.02 o
 -10   2  11      592.51      596.60     53.76 o
  -9   2  11      129.99      200.88     34.36 o
  -8   2  11        6.11        7.25     16.45 o
  -7   2  11      392.20      333.22     21.43 o
  -6   2  11      585.45      589.82     32.64 o
  -5   2  11     1001.19      984.33     39.44 o
  -4   2  11       16.12      -15.24     15.24 o
  -3   2  11      440.52      391.30     45.22 o
  -2   2  11       67.03       77.25     40.39 o
  -1   2  11       29.02       -8.50     16.80 o
   0   2  11      417.53      444.86     64.10 o
   1   2  11       54.29       49.00     21.42 o
   2   2  11     1070.32     1152.62     52.72 o
   3   2  11      458.10      552.68     44.67 o
   4   2  11      289.53      229.69     62.85 o
   5   2  11      178.80      216.30     65.08 o
   6   2  11      156.91       80.07     66.04 o
   7   2  11       13.44       26.16     56.47 o
 -13   3  11      524.01      574.30     76.25 o
 -12   3  11        1.52       -1.75     60.61 o
 -11   3  11       71.80      114.28     40.49 o
 -10   3  11       42.45       18.05     27.67 o
  -9   3  11       73.81       78.21     30.46 o
  -8   3  11      487.82      526.78     43.40 o
  -7   3  11     1206.12     1333.12     39.21 o
  -6   3  11        5.05      -16.12     16.12 o
  -5   3  11      183.25      167.49     20.58 o
  -4   3  11      196.11      168.12     23.54 o
  -3   3  11       15.56       45.35    109.58 o
  -2   3  11        5.97       12.38     19.03 o
  -1   3  11      482.96      554.85     39.66 o
   0   3  11      417.02      364.26     26.81 o
   1   3  11      583.06      615.99     40.07 o
   2   3  11      523.65      548.02     46.09 o
   3   3  11        2.99       37.03     30.44 o
   4   3  11       48.15       85.18     51.36 o
   5   3  11       20.41        1.91     51.36 o
   6   3  11      130.19      132.71     71.14 o
 -13   4  11        6.36       16.02     43.23 o
 -12   4  11        3.93       47.68     41.66 o
 -11   4  11      260.24      164.49     39.51 o
 -10   4  11      152.50      131.88     40.58 o
  -9   4  11      140.91      106.35     48.83 o
  -8   4  11       18.45       -7.45     24.83 o
  -7   4  11        1.87       19.74     19.43 o
  -6   4  11      452.76      500.53     42.52 o
  -5   4  11      497.98      452.47     36.31 o
  -4   4  11      929.51      945.01     72.84 o
  -3   4  11     1879.58     1813.10     90.86 o
  -2   4  11        2.79        1.13     24.55 o
  -1   4  11       46.76       36.43     21.56 o
   0   4  11      119.66      127.28     27.44 o
   1   4  11       87.10       20.11     37.80 o
   2   4  11      938.30      997.89     95.07 o
   3   4  11      190.87      300.84     67.31 o
   4   4  11       26.32       23.61     53.28 o
   5   4  11        2.44       19.78     58.06 o
   6   4  11       86.90       -6.06     63.48 o
 -12   5  11        0.36        5.41     36.54 o
 -11   5  11       14.48       20.38     36.69 o
 -10   5  11      150.32      142.99     36.37 o
  -9   5  11      152.85      130.76     31.10 o
  -8   5  11      387.52      427.39     27.57 o
  -7   5  11       12.09       14.29     20.58 o
  -6   5  11      511.68      458.05     31.91 o
  -5   5  11      460.28      513.26     38.92 o
  -4   5  11       93.42       97.33     21.19 o
  -3   5  11      575.22      544.16     29.12 o
  -2   5  11        6.43       14.99     18.47 o
  -1   5  11     1455.08     1417.36     50.37 o
   0   5  11      668.71      650.05     48.59 o
   1   5  11      110.12        5.06     35.75 o
   2   5  11      327.74      314.55     66.04 o
   3   5  11      196.02      201.30     63.80 o
   4   5  11      104.37       66.36     64.44 o
   5   5  11      647.14      591.14    105.91 o
 -12   6  11       25.02       98.20     64.60 o
 -11   6  11       76.83       47.98     54.03 o
 -10   6  11       71.16       78.10     32.37 o
  -9   6  11       15.05      -12.75     33.01 o
  -8   6  11        8.25       39.46     31.71 o
  -7   6  11      104.17      105.50     25.28 o
  -6   6  11      315.12      321.16     29.78 o
  -5   6  11      463.75      525.28     33.69 o
  -4   6  11       66.24       85.94     21.05 o
  -3   6  11     1961.83     2040.69     66.01 o
  -2   6  11     1066.18     1067.38     47.37 o
  -1   6  11      533.76      617.84     42.12 o
   0   6  11      110.57       97.56     31.60 o
   1   6  11       26.21       37.01     40.20 o
   2   6  11      373.54      292.86     69.87 o
   3   6  11      239.63      380.59     81.35 o
   4   6  11       58.67       40.20     69.23 o
 -11   7  11        3.26        7.47     44.50 o
 -10   7  11      116.01      119.36     35.70 o
  -9   7  11       47.19       20.73     21.61 o
  -8   7  11       25.98       35.65     31.49 o
  -7   7  11        2.72        0.16     25.82 o
  -6   7  11      303.63      276.97     30.59 o
  -5   7  11      565.54      598.41     41.29 o
  -4   7  11      448.19      439.52     35.97 o
  -3   7  11      161.92      183.29     34.21 o
  -2   7  11      152.53      157.93     30.98 o
  -1   7  11      256.26      215.41     34.53 o
   0   7  11      104.15      136.09     43.05 o
   1   7  11      294.23      270.83     54.33 o
   2   7  11       46.00      -50.41     50.41 o
   3   7  11       13.80      -49.13     56.79 o
 -11   8  11       84.40       23.66     63.17 o
 -10   8  11      259.68      233.93     45.94 o
  -9   8  11       97.49       61.23     22.35 o
  -8   8  11       19.82       12.75     63.80 o
  -7   8  11      182.17      208.25     40.64 o
  -6   8  11      105.42      144.38     31.17 o
  -5   8  11        7.54       21.32     32.71 o
  -4   8  11      433.49      510.37     41.67 o
  -3   8  11      170.12      165.45     32.40 o
  -2   8  11      183.00      166.45     33.88 o
  -1   8  11       87.09       45.74     43.69 o
   0   8  11      152.18      167.18     49.89 o
   1   8  11        4.65      -12.44     56.15 o
   2   8  11       53.03       44.34     69.23 o
 -10   9  11       25.17      -16.94     34.34 o
  -9   9  11      251.93      323.17     76.88 o
  -8   9  11       98.21      132.07     58.06 o
  -7   9  11      193.59      149.05     42.12 o
  -6   9  11       14.93       21.96     32.55 o
  -5   9  11        2.61      -16.77     29.07 o
  -4   9  11       10.30       28.39     32.83 o
  -3   9  11        0.25       53.07     38.85 o
  -2   9  11       38.89      -37.30     37.30 o
  -1   9  11      363.72      404.39     63.45 o
   0   9  11       45.61      174.18     70.18 o
   1   9  11       29.54      -42.75     61.25 o
  -9  10  11      431.40      349.96     85.50 o
  -8  10  11        5.21      -48.17     48.17 o
  -7  10  11        1.45        2.23     48.81 o
  -6  10  11       18.96       50.72     51.04 o
  -5  10  11       43.64       42.92     40.41 o
  -4  10  11       37.03       44.47     37.43 o
  -3  10  11      272.71      168.20     51.71 o
  -2  10  11       33.93       80.39     49.77 o
  -1  10  11       58.49      140.05     65.08 o
  -6  11  11        7.97       58.38     56.47 o
  -5  11  11      176.31      183.44     64.44 o
  -4  11  11       11.05       33.18     53.91 o
  -2 -15  12      183.44       50.96     55.71 o
  -1 -15  12       47.52      -29.44     55.51 o
   0 -15  12        2.34       12.94     51.69 o
   1 -15  12        5.89       58.81     54.40 o
   2 -15  12      160.65       42.05     55.49 o
   3 -15  12      208.22      142.60    100.17 o
  -4 -14  12      216.82       75.29     77.20 o
  -3 -14  12        0.08       -9.61     45.84 o
  -2 -14  12      143.09      122.50     52.48 o
  -1 -14  12      135.88      146.74     55.19 o
   0 -14  12        9.32      -61.03     83.10 o
   1 -14  12      878.18      782.73     79.69 o
   2 -14  12        3.42      -19.96     49.63 o
   3 -14  12      119.58      186.95    103.36 o
   4 -14  12       23.91      -59.66     87.41 o
   5 -14  12      214.10      325.72    117.40 o
  -6 -13  12       59.21       12.76     66.36 o
  -5 -13  12      142.79      143.24     83.58 o
  -4 -13  12      297.94      232.57     81.99 o
  -3 -13  12       62.32       78.39     38.57 o
  -2 -13  12       56.03       17.15     35.88 o
  -1 -13  12       84.33       34.88     61.57 o
   0 -13  12      121.79       77.76     38.67 o
   1 -13  12      395.59      475.11     72.46 o
   2 -13  12       83.88       72.95     63.80 o
   3 -13  12        1.26      -41.60     41.60 o
   4 -13  12      319.73      318.90     68.19 o
   5 -13  12      110.45      131.62     55.13 o
   6 -13  12      502.63      455.88    119.95 o
  -7 -12  12        1.80       12.12     71.14 o
  -6 -12  12      398.14      455.24    100.49 o
  -5 -12  12       63.35       80.38     52.16 o
  -4 -12  12       83.52       81.65     54.23 o
  -3 -12  12       82.44       95.08     52.64 o
  -2 -12  12      166.98      117.68     38.55 o
  -1 -12  12      133.61      125.76     48.21 o
   0 -12  12       11.18       30.97     34.88 o
   1 -12  12      108.36       83.40     54.39 o
   2 -12  12      337.81      425.10     68.69 o
   3 -12  12        4.43       -4.93     52.64 o
   4 -12  12      384.07      506.32     73.90 o
   5 -12  12        2.55       13.50     46.17 o
   6 -12  12        0.71      -26.02     49.93 o
   7 -12  12        0.80      -30.58     47.19 o
  -8 -11  12      223.06      126.65     77.20 o
  -7 -11  12       47.42       48.94     48.39 o
  -6 -11  12       13.94      -39.59     76.09 o
  -5 -11  12       64.97       86.96     71.94 o
  -4 -11  12      198.10      228.85     53.71 o
  -3 -11  12      902.33      834.33     82.38 o
  -2 -11  12       11.22       73.64     93.63 o
  -1 -11  12      727.24      667.50     77.58 o
   0 -11  12      311.57      302.31     61.96 o
   1 -11  12       21.52       35.93     42.02 o
   2 -11  12       22.20      -19.03     41.49 o
   3 -11  12       79.84      104.31     49.19 o
   4 -11  12       51.94       29.32     40.85 o
   5 -11  12      560.84      478.35     70.83 o
   6 -11  12      416.20      622.32     79.52 o
   7 -11  12       26.83      141.68     56.26 o
  -9 -10  12      111.37       61.72     51.79 o
  -8 -10  12      122.29      130.40    108.47 o
  -7 -10  12       18.34      -20.23     40.86 o
  -6 -10  12      281.41      327.22     67.63 o
  -5 -10  12      203.62      115.11     49.17 o
  -4 -10  12       40.63        1.98     42.20 o
  -3 -10  12      232.41      284.97     55.83 o
  -2 -10  12       36.54       81.41     45.28 o
  -1 -10  12        4.55       11.33     51.84 o
   0 -10  12       13.91      -15.20     44.18 o
   1 -10  12      250.38      252.63     44.39 o
   2 -10  12      396.54      480.23    188.38 o
   3 -10  12       45.79       77.16    123.62 o
   4 -10  12       24.64        5.61     38.28 o
   5 -10  12      253.99      315.95     60.27 o
   6 -10  12        0.42       27.71     63.96 o
   7 -10  12       17.57       -8.61     57.10 o
  -9  -9  12       43.41       58.32     50.87 o
  -8  -9  12      844.13      715.77     80.49 o
  -7  -9  12        6.74       41.04     45.76 o
  -6  -9  12       41.13       75.86     45.22 o
  -5  -9  12       31.40       -2.18     39.10 o
  -4  -9  12      228.28      151.68     50.53 o
  -3  -9  12     1722.01     1815.70     82.52 o
  -2  -9  12      224.51      261.42     43.77 o
  -1  -9  12      827.42      870.51     63.38 o
   0  -9  12     3789.17     3780.95    141.16 o
   1  -9  12      312.64      357.33     40.49 o
   2  -9  12       54.45      107.42     43.47 o
   3  -9  12      591.63      754.56     73.73 o
   4  -9  12      410.66      563.71     95.39 o
   5  -9  12      142.86       73.74     44.66 o
   6  -9  12      241.87      229.28     58.24 o
   7  -9  12        8.64      -31.64     50.41 o
   8  -9  12        2.13      -32.55     44.99 o
 -10  -8  12       94.09      134.50     56.78 o
  -9  -8  12        1.76       36.24     83.42 o
  -8  -8  12       42.31      -11.85     42.36 o
  -7  -8  12       61.90       94.50     48.32 o
  -6  -8  12       28.58       35.68     41.52 o
  -5  -8  12        0.74        7.96     33.69 o
  -4  -8  12      181.82      177.08     61.51 o
  -3  -8  12       62.51      101.42     35.56 o
  -2  -8  12       71.63       11.79     24.32 o
  -1  -8  12      323.53      316.82     31.38 o
   0  -8  12      396.87      413.01     40.27 o
   1  -8  12     1679.48     1758.59     73.83 o
   2  -8  12     2298.95     2364.48    106.74 o
   3  -8  12       55.28        6.48     34.91 o
   4  -8  12      196.75      250.83     69.23 o
   5  -8  12        4.66       34.39     37.16 o
   6  -8  12       18.31      -24.76     72.74 o
   7  -8  12      125.71      184.78     94.11 o
   8  -8  12       20.31      -12.01     45.15 o
 -11  -7  12       14.32      -23.40     47.24 o
 -10  -7  12        0.70       58.69     48.25 o
  -9  -7  12       52.81      117.90     48.55 o
  -8  -7  12      372.02      509.45     66.45 o
  -7  -7  12       96.15       83.30     37.10 o
  -6  -7  12     1756.31     2065.10     93.19 o
  -5  -7  12       65.22       73.08     32.97 o
  -4  -7  12     1402.97     1420.76     90.11 o
  -3  -7  12      285.26      276.66     41.30 o
  -2  -7  12      364.86      381.93     44.23 o
  -1  -7  12     1333.02     1294.81     70.33 o
   0  -7  12     2071.30     2014.77     76.53 o
   1  -7  12       53.03       42.48     53.75 o
   2  -7  12        2.97       32.48     32.39 o
   3  -7  12       42.78       10.53     42.75 o
   4  -7  12      849.46      989.60    115.17 o
   5  -7  12       97.16      172.59     64.12 o
   6  -7  12       98.08      147.89     49.26 o
   7  -7  12       92.99       50.89     44.53 o
   8  -7  12        3.69      -15.01     45.51 o
 -11  -6  12       77.23      -31.53     45.71 o
 -10  -6  12       36.56       -5.90     43.82 o
  -9  -6  12      128.51       94.97     39.61 o
  -8  -6  12       78.30       65.84     36.33 o
  -7  -6  12       29.58        2.67     31.22 o
  -6  -6  12      413.93      405.57     47.75 o
  -5  -6  12       57.89       51.52     31.65 o
  -4  -6  12      468.15      482.18     46.68 o
  -3  -6  12     1840.21     1698.58    112.74 o
  -2  -6  12       75.94       78.05     25.34 o
  -1  -6  12      995.53      965.81     44.53 o
   0  -6  12        2.86       38.95     25.73 o
   1  -6  12      101.88       96.33     35.66 o
   2  -6  12     2094.73     2094.46    142.92 o
   3  -6  12      164.15      155.36     51.36 o
   4  -6  12     1491.52     1438.78    132.39 o
   5  -6  12       50.28       78.80     52.96 o
   6  -6  12       44.81      125.06     65.72 o
   7  -6  12       33.85      151.53     70.50 o
   8  -6  12       32.08      -12.85     42.27 o
 -12  -5  12       77.74       97.94     78.16 o
 -11  -5  12        9.06       10.12     60.93 o
 -10  -5  12      150.00       80.21     92.36 o
  -9  -5  12       63.90       10.18     54.07 o
  -8  -5  12      390.82      381.17     48.53 o
  -7  -5  12       73.56       61.55     33.71 o
  -6  -5  12      157.25      181.20     35.63 o
  -5  -5  12     1308.74     1169.45     64.60 o
  -4  -5  12       22.79      -19.99     19.99 o
  -3  -5  12     3471.07     3405.95     73.66 o
  -2  -5  12       50.89       42.20     16.09 o
  -1  -5  12      245.29      272.04     22.15 o
   0  -5  12      157.17      166.03     26.30 o
   1  -5  12      126.58      105.57     28.98 o
   2  -5  12      834.85      897.29    109.42 o
   3  -5  12      498.79      501.50     76.56 o
   4  -5  12       17.71       -8.29     41.47 o
   5  -5  12       43.14       32.86     49.45 o
   6  -5  12      496.75      546.80     97.94 o
   7  -5  12      225.10      171.63     67.63 o
   8  -5  12        3.61      -53.91     53.91 o
 -12  -4  12      219.79      307.89     97.46 o
 -11  -4  12       32.46      258.41     83.90 o
 -10  -4  12      713.69      676.96     89.01 o
  -9  -4  12       61.83       36.62     33.80 o
  -8  -4  12      104.70       13.34     29.84 o
  -7  -4  12      432.13      402.10     44.40 o
  -6  -4  12      104.27       91.36     29.88 o
  -5  -4  12     3766.34     3561.96    112.95 o
  -4  -4  12     2839.41     2958.43     50.77 o
  -3  -4  12      285.73      270.38     20.65 o
  -2  -4  12       76.09       63.36     14.71 o
  -1  -4  12       35.52       26.98     13.51 o
   0  -4  12       14.77       48.07     14.56 o
   1  -4  12      375.08      396.46     25.91 o
   2  -4  12      674.99      678.12     49.42 o
   3  -4  12      140.48      232.57     60.29 o
   4  -4  12       64.83        1.60     39.56 o
   5  -4  12       36.57       91.88     53.60 o
   6  -4  12       13.74       12.44     50.72 o
   7  -4  12       21.33       41.47     53.28 o
   8  -4  12        2.19       28.71     66.36 o
 -12  -3  12      424.54      355.71     95.39 o
 -11  -3  12       13.40       60.79     45.00 o
 -10  -3  12        0.16        3.37     65.56 o
  -9  -3  12      221.90      265.38     47.96 o
  -8  -3  12      249.49      287.73     63.38 o
  -7  -3  12       83.65       73.72     29.20 o
  -6  -3  12      267.55      236.76     51.54 o
  -5  -3  12        0.04       -3.46     20.59 o
  -4  -3  12      161.09      181.44     18.09 o
  -3  -3  12     1432.13     1410.18     33.34 o
  -2  -3  12      112.28      100.95     14.06 o
  -1  -3  12      185.93      194.01     18.73 o
   0  -3  12      197.82      195.08     20.07 o
   1  -3  12      530.16      590.60     31.84 o
   2  -3  12      236.47      214.71     24.98 o
   3  -3  12        0.51        6.69     59.50 o
   4  -3  12      113.02      111.66     49.77 o
   5  -3  12      261.29      208.32     66.99 o
   6  -3  12     1146.00     1077.01    127.93 o
   7  -3  12      216.66       81.03     68.27 o
   8  -3  12      154.01      186.63     73.37 o
 -12  -2  12       66.93      133.99     74.33 o
 -11  -2  12      139.21      201.32     53.12 o
 -10  -2  12      632.25      588.37     69.02 o
  -9  -2  12       38.21      -21.64     27.79 o
  -8  -2  12      153.95      145.13     33.20 o
  -7  -2  12      139.75      108.64     27.22 o
  -6  -2  12      816.49      811.25     35.08 o
  -5  -2  12     3798.88     3759.30     60.57 o
  -4  -2  12       37.39       23.68     11.34 o
  -3  -2  12       88.75       83.66     18.12 o
  -2  -2  12       86.38       99.40     18.91 o
  -1  -2  12      679.47      693.83     32.55 o
   0  -2  12     1278.85     1242.02     33.09 o
   1  -2  12        0.42        8.00     15.01 o
   2  -2  12       16.08       -6.20     22.25 o
   3  -2  12      258.61      287.84     38.43 o
   4  -2  12      408.10      418.87     73.37 o
   5  -2  12      265.50      315.51     74.01 o
   6  -2  12       54.59       29.35     55.19 o
   7  -2  12      439.34      569.13    103.68 o
   8  -2  12      222.89      304.66     91.56 o
 -13  -1  12       14.97       -6.38     70.50 o
 -12  -1  12      120.98       96.25    104.96 o
 -11  -1  12       18.99       -1.69     38.21 o
 -10  -1  12        0.49      -11.18     34.04 o
  -9  -1  12       82.05       48.12     69.79 o
  -8  -1  12      834.63      910.09     52.04 o
  -7  -1  12     1062.19     1157.61     49.22 o
  -6  -1  12      751.26      709.39     28.82 o
  -5  -1  12      244.53      275.72     26.00 o
  -4  -1  12       50.67       60.41     28.05 o
  -3  -1  12     2143.55     2027.71     83.24 o
  -2  -1  12     2384.66     2299.01    112.93 o
  -1  -1  12     3417.96     3379.50     62.98 o
   0  -1  12     2272.70     2289.78     55.26 o
   1  -1  12      611.84      666.24     36.04 o
   2  -1  12      548.47      553.80     32.33 o
   3  -1  12      608.85      611.88     51.27 o
   4  -1  12       49.61       15.63     43.07 o
   5  -1  12      513.73      665.16     98.58 o
   6  -1  12      378.53      191.41     71.14 o
   7  -1  12       16.94       55.83     63.17 o
 -13   0  12        6.32      -65.24     65.24 o
 -12   0  12       30.73       22.16     52.64 o
 -11   0  12      103.55       84.06     40.45 o
 -10   0  12      764.46      830.32     72.46 o
  -9   0  12      121.94      107.76     28.82 o
  -8   0  12      474.87      435.55     34.49 o
  -7   0  12      214.76      212.22     22.18 o
  -6   0  12       27.59       37.81     22.88 o
  -5   0  12     2002.87     1867.39     48.15 o
  -4   0  12      993.12      870.77     40.02 o
  -3   0  12      993.58     1220.23     68.65 o
  -2   0  12     2116.42     2032.44     60.53 o
  -1   0  12      166.98      109.03     24.20 o
   1   0  12        3.14       18.38     18.23 o
   2   0  12      358.90      350.08     35.52 o
   3   0  12      453.62      414.42     36.09 o
   4   0  12        1.80      -26.80     39.24 o
   5   0  12       36.06      -22.97     46.90 o
   6   0  12        3.79      -29.99     49.45 o
   7   0  12      256.93      293.82     79.44 o
 -13   1  12        5.06       30.06     47.90 o
 -12   1  12      115.10      104.50     48.24 o
 -11   1  12        0.14       65.92     40.38 o
 -10   1  12      164.87       95.14     38.44 o
  -9   1  12      864.54      836.18     57.43 o
  -8   1  12       71.42       76.24     19.79 o
  -7   1  12       55.70       61.63     17.74 o
  -6   1  12       17.36       23.63     22.33 o
  -5   1  12       41.98       54.97     22.66 o
  -4   1  12        4.09       51.66     22.19 o
  -3   1  12      159.97       97.37     56.63 o
  -2   1  12      837.70      848.46    136.38 o
  -1   1  12       36.08       65.59     20.66 o
   0   1  12      842.33      861.97     35.46 o
   1   1  12      458.47      448.29     32.95 o
   2   1  12      891.67      872.50     48.59 o
   3   1  12      125.94      144.39     28.21 o
   4   1  12       50.55       54.87     49.45 o
   5   1  12       41.91       33.50     53.60 o
   6   1  12        5.30      -44.34     48.17 o
   7   1  12        0.80      -52.32     52.32 o
 -13   2  12       19.19       39.36     45.44 o
 -12   2  12      462.14      482.71     64.19 o
 -11   2  12      574.76      596.52     65.38 o
 -10   2  12       39.70       10.74     28.60 o
  -9   2  12      732.51      798.53     53.53 o
  -8   2  12      199.15      199.97     20.91 o
  -7   2  12       91.22       67.17     21.23 o
  -6   2  12        1.16       12.53     16.97 o
  -5   2  12      251.27      281.24     49.21 o
  -4   2  12      417.82      394.53     64.05 o
  -3   2  12      159.89      108.45     47.78 o
  -2   2  12      306.66      297.94     58.76 o
  -1   2  12       22.73       31.58     56.15 o
   0   2  12       15.05       -0.35     17.03 o
   1   2  12      525.75      499.57     35.95 o
   2   2  12     1830.72     1841.43    132.20 o
   3   2  12       95.30      143.32     31.76 o
   4   2  12      421.30      582.53     89.33 o
   5   2  12       66.81       65.72     57.10 o
   6   2  12       24.41      -23.29     53.91 o
 -13   3  12      189.63      158.23     72.42 o
 -12   3  12        0.69       29.93     37.70 o
 -11   3  12        5.90       -2.95     33.37 o
 -10   3  12      120.35      112.84     33.38 o
  -9   3  12     1262.08     1399.23     53.85 o
  -8   3  12      743.86      741.71     34.64 o
  -7   3  12      313.82      280.31     37.40 o
  -6   3  12     1025.48     1180.19     50.77 o
  -5   3  12      223.61      233.51     30.01 o
  -4   3  12      286.95      218.97     63.48 o
  -3   3  12        9.82       69.88     44.14 o
  -2   3  12       11.42       41.07     31.98 o
  -1   3  12      230.83      268.51     32.31 o
   0   3  12     1783.09     1843.09     54.06 o
   1   3  12      190.87      110.85     26.20 o
   2   3  12      846.07      755.03     53.09 o
   3   3  12      249.95      200.66     59.34 o
   4   3  12       15.92      -24.56     50.72 o
   5   3  12      137.10      181.20     74.01 o
   6   3  12        2.30       40.52     60.61 o
 -12   4  12       29.91       60.34     39.58 o
 -11   4  12       78.92       99.14     41.71 o
 -10   4  12       13.16       12.76     28.34 o
  -9   4  12      332.25      325.42     29.32 o
  -8   4  12      153.30      131.99     27.66 o
  -7   4  12       76.88       78.54     21.87 o
  -6   4  12      225.24      170.00     31.32 o
  -5   4  12      942.57      878.36     41.97 o
  -4   4  12      364.29      408.76     33.47 o
  -3   4  12      404.36      496.83     45.37 o
  -2   4  12        0.30      -24.73     24.73 o
  -1   4  12       80.80       89.29     24.68 o
   0   4  12      208.92      216.44     33.73 o
   1   4  12      151.22      125.91     37.71 o
   2   4  12      285.61      351.24     66.99 o
   3   4  12       72.07       99.21     55.83 o
   4   4  12      262.87      256.81     74.01 o
   5   4  12      175.67      267.98     80.71 o
 -12   5  12        0.55        3.48     69.71 o
 -11   5  12       17.23       57.26     34.43 o
 -10   5  12      121.23      141.37     32.80 o
  -9   5  12      556.05      519.47     39.51 o
  -8   5  12       77.92       41.21     34.35 o
  -7   5  12     1574.09     1463.22     53.35 o
  -6   5  12      191.23      148.18     22.85 o
  -5   5  12        0.81        1.27     16.46 o
  -4   5  12      168.33      193.88     33.18 o
  -3   5  12       22.13       14.59     22.54 o
  -2   5  12     1311.12     1200.69     41.95 o
  -1   5  12      128.13      137.11     26.46 o
   0   5  12        0.01      -26.51     26.51 o
   1   5  12        1.34        7.89     34.88 o
   2   5  12       16.40       71.78     52.96 o
   3   5  12      258.40      230.01     70.82 o
   4   5  12        2.61       -6.38     57.42 o
 -12   6  12        1.75       48.18     53.91 o
 -11   6  12        8.78        1.58     31.06 o
 -10   6  12       61.47       56.72     31.01 o
  -9   6  12      548.13      529.09     81.83 o
  -8   6  12        1.15       34.29     29.82 o
  -7   6  12        6.31       25.29     21.05 o
  -6   6  12       58.86      102.41     25.39 o
  -5   6  12      444.71      431.92     30.92 o
  -4   6  12     1701.72     1775.05     51.58 o
  -3   6  12      188.01      208.21     25.59 o
  -2   6  12      291.68      312.65     39.97 o
  -1   6  12        0.92       27.00     25.92 o
   0   6  12       39.97       91.76     32.33 o
   1   6  12       78.20       57.10     40.93 o
   2   6  12       35.09       52.64     54.23 o
   3   6  12       21.92       99.85     67.31 o
 -11   7  12       56.64       34.47     36.22 o
 -10   7  12      185.60      161.80     34.77 o
  -9   7  12      289.29      362.81     61.09 o
  -8   7  12       39.52       70.86     32.99 o
  -7   7  12        1.36       13.66     23.01 o
  -6   7  12      804.33      821.83     50.92 o
  -5   7  12       15.74      -17.88     21.66 o
  -4   7  12      284.03      255.06     30.51 o
  -3   7  12      201.41      211.10     31.05 o
  -2   7  12      308.21      302.51     35.42 o
  -1   7  12       65.57       74.53     39.60 o
   0   7  12       99.86       93.61     48.01 o
   1   7  12       66.53      -48.81     48.81 o
   2   7  12      164.72      152.49     70.82 o
 -10   8  12       64.74       93.79     60.61 o
  -9   8  12       12.26       70.50     52.96 o
  -8   8  12        0.54       35.75     35.55 o
  -7   8  12       50.69       42.07     34.00 o
  -6   8  12       49.00       53.44     27.30 o
  -5   8  12      230.51      145.25     68.01 o
  -4   8  12      231.11      249.22     33.61 o
  -3   8  12        8.35       42.62     28.53 o
  -2   8  12      295.24      272.70     37.42 o
  -1   8  12      151.78      117.88    118.99 o
   0   8  12       58.49       99.56     48.87 o
   1   8  12       35.72       29.35     62.21 o
  -9   9  12        5.26      -44.98     49.77 o
  -8   9  12      165.55      177.37     61.57 o
  -7   9  12      409.44      379.03     68.27 o
  -6   9  12       14.27       79.28     35.35 o
  -5   9  12      171.97      268.18     44.11 o
  -4   9  12        3.49       46.02     50.96 o
  -3   9  12       73.93      108.71     48.67 o
  -2   9  12      110.05       25.15     57.10 o
  -1   9  12       68.54       65.38    143.88 o
   0   9  12      359.20      559.88     93.47 o
  -7  10  12      471.24      503.09     84.22 o
  -6  10  12        3.26       75.68     40.72 o
  -5  10  12        3.57      -15.53     38.98 o
  -4  10  12        0.14       -2.26     40.66 o
  -3  10  12        9.02       -9.45     42.36 o
  -2  10  12      278.81      222.99     64.12 o
  -1 -15  13        0.54       74.65     86.77 o
   0 -15  13       13.79      -31.58     82.63 o
   1 -15  13      353.46      262.23    107.19 o
  -4 -14  13       97.72      119.31     83.26 o
  -3 -14  13      160.62      210.23     91.56 o
  -2 -14  13       37.09      -66.99     66.99 o
  -1 -14  13       28.80       -6.23     74.17 o
   0 -14  13       78.60       33.56     52.58 o
   1 -14  13        4.67       -1.56     50.50 o
   2 -14  13       87.11       37.48     53.15 o
   3 -14  13      153.12       84.80     58.09 o
   4 -14  13      102.72      138.77     99.21 o
  -5 -13  13      197.38      334.41     68.22 o
  -4 -13  13        6.80      -17.85     79.60 o
  -3 -13  13       34.39       20.46     44.14 o
  -2 -13  13       38.40       12.83     48.76 o
  -1 -13  13      368.42      357.30    100.49 o
   0 -13  13        6.18       47.54     83.42 o
   1 -13  13       31.98       66.95     52.36 o
   2 -13  13        5.03      -44.50     44.50 o
   3 -13  13        7.48      -38.32     48.99 o
   4 -13  13       87.92       41.79     50.04 o
   5 -13  13       12.03       -7.61     81.67 o
  -7 -12  13        1.52      101.47     53.12 o
  -6 -12  13      112.31       60.07     49.83 o
  -5 -12  13      135.94      199.13     65.08 o
  -4 -12  13       93.52       92.41     51.01 o
  -3 -12  13      810.94      847.63    123.78 o
  -2 -12  13        1.28      -24.76     39.41 o
  -1 -12  13      127.22       99.85     89.33 o
   0 -12  13      133.65      207.12     59.93 o
   1 -12  13       10.39      -16.06     43.66 o
   2 -12  13      151.48      121.58     73.53 o
   3 -12  13       10.66       81.42     49.07 o
   4 -12  13       19.92       26.71     48.74 o
   5 -12  13      361.39      323.77     70.98 o
   6 -12  13      612.21      639.89     85.34 o
  -8 -11  13        1.62      -43.74     48.06 o
  -7 -11  13       85.77       68.26     81.51 o
  -6 -11  13       84.73       64.39     46.46 o
  -5 -11  13      350.72      357.96     63.10 o
  -4 -11  13      117.11      126.72     53.12 o
  -3 -11  13       18.46       17.23     86.45 o
  -2 -11  13      670.99      486.88     69.12 o
  -1 -11  13      485.12      466.96     71.31 o
   0 -11  13       83.08       13.28     42.60 o
   1 -11  13      364.22      296.52     49.64 o
   2 -11  13       22.61      -40.85     40.85 o
   3 -11  13      115.46      224.79     74.01 o
   4 -11  13      786.96      876.52     87.41 o
   5 -11  13      414.95      495.92     73.46 o
   6 -11  13      452.19      460.06     72.98 o
  -9 -10  13        4.11       16.91     71.14 o
  -8 -10  13       78.50       16.40     47.56 o
  -7 -10  13       75.75      127.89     52.22 o
  -6 -10  13      154.93       86.11     60.45 o
  -5 -10  13       19.94      -40.59     40.59 o
  -4 -10  13      219.40      268.54     57.56 o
  -3 -10  13      520.61      514.04     68.11 o
  -2 -10  13      113.58       82.83     53.28 o
  -1 -10  13      163.01      114.07     49.34 o
   0 -10  13       46.71       24.80     35.41 o
   1 -10  13      137.63       95.79     37.82 o
   2 -10  13      924.54     1051.34    163.02 o
   3 -10  13       21.65      103.31     44.74 o
   4 -10  13      137.90      218.45     50.28 o
   5 -10  13      452.90      507.89     71.02 o
   6 -10  13      204.58      200.03     81.35 o
   7 -10  13      506.46      310.41     96.66 o
  -9  -9  13        1.50       37.04     47.33 o
  -8  -9  13        0.91       10.96     45.88 o
  -7  -9  13        1.37       28.79     48.81 o
  -6  -9  13       64.66      -37.78     37.78 o
  -5  -9  13      204.07      270.08     60.77 o
  -4  -9  13       80.43       26.15     34.16 o
  -3  -9  13       51.09       39.81     44.65 o
  -2  -9  13      451.37      512.92     46.88 o
  -1  -9  13        3.49       -1.05     27.59 o
   0  -9  13      103.58       50.93     31.25 o
   1  -9  13      692.70      694.76     52.30 o
   2  -9  13      211.66      309.48     53.67 o
   3  -9  13      159.95      170.63     52.48 o
   4  -9  13       37.98       38.28     48.81 o
   5  -9  13      623.72      703.50    136.22 o
   6  -9  13        1.01       71.49     48.27 o
   7  -9  13      650.47      676.25     82.88 o
 -10  -8  13       48.09      -46.10     46.10 o
  -9  -8  13      128.12      112.86     59.82 o
  -8  -8  13       92.17       90.08     48.23 o
  -7  -8  13      397.51      428.89     81.35 o
  -6  -8  13      278.69      314.39     47.09 o
  -5  -8  13      470.44      428.58     61.92 o
  -4  -8  13        4.26       18.74     36.37 o
  -3  -8  13       80.32       21.28     32.34 o
  -2  -8  13      229.22      170.05     37.67 o
  -1  -8  13      391.49      423.48     48.69 o
   0  -8  13     2214.86     2068.27    159.35 o
   1  -8  13      146.92      153.79     44.21 o
   2  -8  13      376.77      419.19     78.48 o
   3  -8  13       63.83      169.40     60.93 o
   4  -8  13       17.43       57.10     49.77 o
   5  -8  13        1.23        4.47     48.81 o
   6  -8  13       11.59      -31.90     51.36 o
   7  -8  13       36.91       30.49     86.29 o
 -10  -7  13       25.45      -35.59     44.08 o
  -9  -7  13       33.16       15.77     41.46 o
  -8  -7  13      411.50      471.70     56.26 o
  -7  -7  13      664.28      742.79     65.11 o
  -6  -7  13      154.33      122.72     37.56 o
  -5  -7  13      351.12      338.24     45.96 o
  -4  -7  13      140.72       90.10     34.92 o
  -3  -7  13      181.68      156.88     54.46 o
  -2  -7  13     3401.15     3152.66    123.55 o
  -1  -7  13      208.13      185.09     68.97 o
   0  -7  13      748.28      637.02     51.77 o
   1  -7  13      845.42      824.94    106.71 o
   2  -7  13      336.09      413.65     84.22 o
   3  -7  13      112.31      271.80     66.36 o
   4  -7  13      228.38      202.90     62.53 o
   5  -7  13       28.96       28.39     51.04 o
   6  -7  13      129.79      199.39     73.69 o
   7  -7  13        7.07       92.20     69.23 o
   8  -7  13        0.35       82.95     68.91 o
 -11  -6  13       37.14       41.34     51.28 o
 -10  -6  13      636.54      727.38     69.07 o
  -9  -6  13      462.40      545.32     76.32 o
  -8  -6  13      845.22      925.74     70.98 o
  -7  -6  13      444.00      460.02     51.59 o
  -6  -6  13        4.04       -2.77     28.97 o
  -5  -6  13       85.49       99.45     33.85 o
  -4  -6  13      153.23      160.36     39.75 o
  -3  -6  13      164.47      171.26     35.50 o
  -2  -6  13       43.60       51.84     25.45 o
  -1  -6  13       20.06        1.35     23.11 o
   0  -6  13      322.88      259.23     38.19 o
   1  -6  13      613.18      526.63     59.94 o
   2  -6  13      561.44      401.39     54.63 o
   3  -6  13       20.64       33.82     42.43 o
   4  -6  13       91.70       72.10     52.64 o
   5  -6  13       26.43       18.82     52.00 o
   6  -6  13      109.61      129.52     66.04 o
   7  -6  13        1.39      -50.09     50.09 o
   8  -6  13       62.46       74.65     70.18 o
 -11  -5  13       59.91      145.79     80.71 o
 -10  -5  13        8.16        3.06     46.02 o
  -9  -5  13      498.25      525.86     56.73 o
  -8  -5  13     1243.50     1201.10     76.28 o
  -7  -5  13      241.98      313.83     43.03 o
  -6  -5  13      659.15      631.68     52.62 o
  -5  -5  13     1792.63     1615.79     68.61 o
  -4  -5  13       25.09        6.29     23.77 o
  -3  -5  13      559.33      554.93     38.97 o
  -2  -5  13      163.44      132.68     21.20 o
  -1  -5  13        6.47      -13.68     18.62 o
   0  -5  13     1606.68     1588.82     56.20 o
   1  -5  13      465.95      408.12     43.11 o
   2  -5  13      463.90      483.98     65.24 o
   3  -5  13      137.99       76.56     48.81 o
   4  -5  13     1275.37     1182.92    121.87 o
   5  -5  13     1021.23     1095.51    125.69 o
   6  -5  13       24.35       57.74     52.96 o
   7  -5  13      102.80       26.48     56.15 o
   8  -5  13        2.27        8.29     62.53 o
 -12  -4  13       30.83      -61.89     61.89 o
 -11  -4  13       61.50      -34.14     58.38 o
 -10  -4  13       77.48      127.08     47.66 o
  -9  -4  13       29.15       11.39     31.75 o
  -8  -4  13       48.13       62.16     31.46 o
  -7  -4  13       35.85       43.68     29.27 o
  -6  -4  13        8.62        9.33     25.43 o
  -5  -4  13     1100.98     1165.64     53.43 o
  -4  -4  13      102.33      119.29     20.12 o
  -3  -4  13     1991.51     2033.15     73.79 o
  -2  -4  13        9.71        6.06     15.08 o
  -1  -4  13     1595.65     1582.22     45.31 o
   0  -4  13      731.55      765.81     32.69 o
   1  -4  13     1043.00     1043.79     43.51 o
   2  -4  13     1323.14     1335.72     70.53 o
   3  -4  13     1932.53     1920.82    122.82 o
   4  -4  13      324.05      403.88     76.56 o
   5  -4  13     1441.90     1649.65    147.71 o
   6  -4  13       95.56      164.29     69.23 o
   7  -4  13        8.15      -51.36     51.36 o
 -12  -3  13       20.44       39.24     65.40 o
 -11  -3  13        6.86      -20.43     41.34 o
 -10  -3  13       92.59      100.88     44.15 o
  -9  -3  13       78.81      139.80     37.22 o
  -8  -3  13      263.97      290.44     49.30 o
  -7  -3  13      266.34      308.10     39.56 o
  -6  -3  13      508.28      461.78     37.27 o
  -5  -3  13     3137.96     3175.81     58.92 o
  -4  -3  13     1704.69     1837.33     41.21 o
  -3  -3  13       13.52        8.47     12.49 o
  -2  -3  13      101.87      109.42     23.51 o
  -1  -3  13      673.59      736.90     25.16 o
   0  -3  13     3481.56     3401.92     66.12 o
   1  -3  13        9.98       -9.11     16.74 o
   2  -3  13       95.76       90.82     24.07 o
   3  -3  13      448.13      416.64     70.18 o
   4  -3  13        2.69       44.66     44.98 o
   5  -3  13      593.85      676.00     97.62 o
   6  -3  13      318.61      329.87     80.07 o
   7  -3  13      826.95     1141.45    141.01 o
 -12  -2  13      402.58      451.21     68.58 o
 -11  -2  13      179.26      190.12     50.28 o
 -10  -2  13      258.97      282.05     68.91 o
  -9  -2  13        0.34       21.20     28.10 o
  -8  -2  13        3.02        9.79     26.29 o
  -7  -2  13     1093.31     1137.48     68.52 o
  -6  -2  13      303.22      331.73     24.24 o
  -5  -2  13        2.42        9.29     14.81 o
  -4  -2  13      523.72      630.56     33.92 o
  -3  -2  13      153.80      127.25     29.84 o
  -2  -2  13     1684.98     1613.48     46.73 o
  -1  -2  13      353.20      332.65     28.78 o
   0  -2  13       56.35       59.02     20.14 o
   1  -2  13        3.28       20.74     16.12 o
   2  -2  13        8.64      -12.22     17.14 o
   3  -2  13      237.08      165.23     35.11 o
   4  -2  13       69.91      116.76     52.32 o
   5  -2  13      227.92      250.11     72.74 o
   6  -2  13      169.54      206.72     71.78 o
   7  -2  13       35.80       83.90     61.57 o
 -12  -1  13      381.32      392.34     68.43 o
 -11  -1  13        7.93      -34.79     34.79 o
 -10  -1  13        1.85      -31.27     31.27 o
  -9  -1  13      780.48      903.90     61.26 o
  -8  -1  13        0.14        2.30     20.96 o
  -7  -1  13       22.16       23.43     17.71 o
  -6  -1  13       57.94       56.86     16.74 o
  -5  -1  13       68.97       34.46     20.53 o
  -4  -1  13     1405.55     1345.88     41.95 o
  -3  -1  13      416.91      411.87     38.77 o
  -2  -1  13        4.00        6.70     48.49 o
  -1  -1  13     1147.12     1208.87     39.02 o
   0  -1  13      233.48      268.63     25.79 o
   1  -1  13      295.62      313.01     30.50 o
   2  -1  13      254.85      328.08     33.41 o
   3  -1  13       59.96      100.36     32.56 o
   4  -1  13      242.90      108.79     50.41 o
   5  -1  13      332.71      322.21     75.61 o
   6  -1  13      116.33      145.79     73.06 o
   7  -1  13      748.14      782.87    124.42 o
 -12   0  13       78.13      146.82     49.65 o
 -11   0  13      451.68      421.95     58.02 o
 -10   0  13      574.16      509.69     58.02 o
  -9   0  13     1015.24     1211.17     58.95 o
  -8   0  13       79.22       55.66     25.02 o
  -7   0  13        0.55      -13.01     13.01 o
  -6   0  13      561.42      526.42     38.34 o
  -5   0  13       65.13       88.15     19.23 o
  -4   0  13     1962.83     1863.06     62.16 o
  -3   0  13      161.27      124.10     22.92 o
  -2   0  13       98.46      133.72     21.53 o
  -1   0  13      203.28      154.43     27.60 o
   0   0  13      497.62      601.22     61.15 o
   1   0  13      229.33      200.51     27.26 o
   2   0  13       82.02       36.46     23.72 o
   3   0  13       39.37       38.10     32.93 o
   4   0  13        5.04       43.07     47.85 o
   5   0  13      201.00       85.18     60.93 o
   6   0  13       94.00       35.09     62.85 o
 -12   1  13      101.48      121.51     46.38 o
 -11   1  13      105.24       64.38     70.66 o
 -10   1  13        9.98       24.13     32.41 o
  -9   1  13       50.72       17.23     25.58 o
  -8   1  13      124.32       97.22     18.19 o
  -7   1  13        1.86      -11.00     22.49 o
  -6   1  13      250.05      335.01     31.36 o
  -5   1  13        5.29      -20.00     21.26 o
  -4   1  13      153.03      188.44     51.83 o
  -3   1  13      838.22      840.38     84.58 o
  -2   1  13      178.24      186.95     77.20 o
  -1   1  13       80.04       79.28     46.90 o
   0   1  13     1271.65     1288.54     80.12 o
   1   1  13      322.01      255.29     28.51 o
   2   1  13      126.70       62.88     27.58 o
   3   1  13      193.11      165.97     29.08 o
   4   1  13       10.84       13.72     47.21 o
   5   1  13       19.29       17.87     55.51 o
   6   1  13        3.71      -36.69     52.00 o
 -12   2  13      251.21      202.04     61.41 o
 -11   2  13        0.08      -11.44     44.66 o
 -10   2  13      879.03      991.36     62.96 o
  -9   2  13      691.50      719.13     37.55 o
  -8   2  13       92.19      103.70     25.52 o
  -7   2  13      252.32      181.98     25.61 o
  -6   2  13        3.21      -17.70     18.21 o
  -5   2  13      629.41      672.08     40.12 o
  -4   2  13     1232.97     1415.77    185.03 o
  -3   2  13      312.98      330.28    106.23 o
  -2   2  13      834.66      900.96     89.89 o
  -1   2  13      355.08      343.22     62.85 o
   0   2  13      620.20      603.38     42.58 o
   1   2  13      886.76      865.49     46.20 o
   2   2  13       10.93        4.97     25.22 o
   3   2  13      807.28      684.99     66.42 o
   4   2  13       38.38      -42.43     44.34 o
   5   2  13       25.90       36.05     52.96 o
 -12   3  13       55.58        9.90     47.85 o
 -11   3  13       33.56       29.63     34.11 o
 -10   3  13       20.00       40.23     26.16 o
  -9   3  13        0.33       -3.21     22.01 o
  -8   3  13       73.82       60.81     23.54 o
  -7   3  13      657.40      666.58     39.38 o
  -6   3  13        0.87       -4.74     21.25 o
  -5   3  13      660.29      689.85     41.00 o
  -4   3  13      244.11      216.58     56.09 o
  -3   3  13       76.56       38.88     42.14 o
  -2   3  13      761.06      871.22    176.26 o
  -1   3  13      884.30     1017.14     56.67 o
   0   3  13      120.45       87.43     22.89 o
   1   3  13     1238.17     1207.06     54.37 o
   2   3  13       78.89       62.85     44.98 o
   3   3  13       45.47       64.76     50.09 o
   4   3  13        0.20       47.21     55.83 o
   5   3  13        6.56      -41.15     55.83 o
 -12   4  13        0.21       39.26     37.84 o
 -11   4  13       77.36       12.74     45.94 o
 -10   4  13       27.54       34.76     22.39 o
  -9   4  13      272.83      250.28     42.53 o
  -8   4  13      216.87      261.69     30.65 o
  -7   4  13      747.17      789.10     41.84 o
  -6   4  13     1299.02     1275.85     47.01 o
  -5   4  13        8.09       -0.56     20.53 o
  -4   4  13       42.19       85.28     48.27 o
  -3   4  13        1.06      -29.46     36.94 o
  -2   4  13      204.72      291.88     65.06 o
  -1   4  13       80.27       45.87     24.37 o
   0   4  13        5.36       15.55     27.05 o
   1   4  13       59.63       30.35     79.60 o
   2   4  13        4.18      -34.14     41.15 o
   3   4  13      790.88      923.56    106.87 o
   4   4  13       65.99       33.50     59.02 o
 -12   5  13       75.51      148.92     48.65 o
 -11   5  13        0.72       15.11     29.47 o
 -10   5  13      349.65      434.53    126.01 o
  -9   5  13      452.87      450.02     52.34 o
  -8   5  13     1064.18     1167.45     84.30 o
  -7   5  13        3.42       20.56     20.27 o
  -6   5  13       80.45       33.76     19.26 o
  -5   5  13       10.73        4.21     24.08 o
  -4   5  13      138.90      134.94     55.13 o
  -3   5  13       71.93      118.70     53.89 o
  -2   5  13      291.36      219.30     25.62 o
  -1   5  13       10.42      -12.68     22.18 o
   0   5  13       31.10       37.90     41.15 o
   1   5  13      327.03      229.37     60.29 o
   2   5  13       18.24      -21.37     45.30 o
   3   5  13       51.62       28.71     58.70 o
 -11   6  13      161.00      142.28     65.40 o
 -10   6  13      195.08      200.34     53.67 o
  -9   6  13      182.01      116.30     39.09 o
  -8   6  13       24.86       28.55     25.38 o
  -7   6  13       14.13       11.45     24.47 o
  -6   6  13     1060.13      981.53     44.33 o
  -5   6  13      142.66      202.36     24.40 o
  -4   6  13      137.50      105.51     27.19 o
  -3   6  13     1125.64     1117.46     52.91 o
  -2   6  13       80.69       75.86     36.33 o
  -1   6  13        0.41       12.31     25.61 o
   0   6  13       12.88      -28.00     28.00 o
   1   6  13       18.35       17.91     42.75 o
   2   6  13       66.58      -28.39     57.10 o
 -10   7  13        3.79       21.37     49.45 o
  -9   7  13       23.28       49.29     40.83 o
  -8   7  13      730.95      728.07     61.91 o
  -7   7  13        0.15       -8.60     23.78 o
  -6   7  13      201.06      235.90     29.20 o
  -5   7  13      193.72      191.44     28.65 o
  -4   7  13      116.55      194.08     30.62 o
  -3   7  13        0.10       -3.00     31.17 o
  -2   7  13      121.09      136.87     50.05 o
  -1   7  13       10.25      -28.85     28.85 o
   0   7  13        6.19       17.06     42.32 o
   1   7  13        6.48       73.69     61.25 o
 -10   8  13       16.19       -1.60     54.87 o
  -9   8  13      228.76      302.43     73.06 o
  -8   8  13       41.01       19.76     39.60 o
  -7   8  13       10.79       -3.85     33.64 o
  -6   8  13      165.40      170.99     37.07 o
  -5   8  13       71.32      107.05     29.15 o
  -4   8  13      195.74      236.15     34.61 o
  -3   8  13      270.51      276.42     36.99 o
  -2   8  13        1.03      -16.01     30.01 o
  -1   8  13       43.13       31.46     42.02 o
   0   8  13        5.96        7.52     45.99 o
  -8   9  13       52.68       99.85     57.10 o
  -7   9  13        0.64       17.67     39.05 o
  -6   9  13      127.07      167.02     56.79 o
  -5   9  13      157.07       86.32     41.01 o
  -4   9  13       41.50      104.97     53.44 o
  -3   9  13       11.42       13.92     35.98 o
  -2   9  13      115.49      143.48     47.07 o
  -3 -14  14       38.26      159.54     69.55 o
  -2 -14  14       21.16       -6.38     80.39 o
  -1 -14  14        7.24      -49.70     49.70 o
   0 -14  14        1.26      -60.17     73.85 o
   1 -14  14       64.62       45.51     58.01 o
   2 -14  14       57.49       92.44     61.04 o
   3 -14  14       28.16      -27.76     75.13 o
  -5 -13  14       11.30        2.44     50.19 o
  -4 -13  14       15.52       26.15     49.06 o
  -3 -13  14       84.30       35.20     50.13 o
  -2 -13  14       67.29      109.99     56.36 o
  -1 -13  14       38.92      138.06     75.93 o
   0 -13  14       62.61      141.48     57.62 o
   1 -13  14       65.05       21.80     51.99 o
   2 -13  14       43.67      108.52     66.52 o
   3 -13  14      255.59      355.14    133.19 o
   4 -13  14       21.96        1.38     50.09 o
  -6 -12  14        6.24      -43.56     43.56 o
  -5 -12  14       31.98      111.76     52.33 o
  -4 -12  14      338.04      327.57     65.48 o
  -3 -12  14       36.57      -41.83     41.83 o
  -2 -12  14       85.80       19.50     45.38 o
  -1 -12  14       73.53       71.14     86.45 o
   0 -12  14      158.48      166.86     54.51 o
   1 -12  14       55.00      145.94     56.70 o
   2 -12  14       98.96      171.49     55.45 o
   3 -12  14      244.97      116.41     53.81 o
   4 -12  14      498.16      517.73     74.41 o
   5 -12  14      338.80      446.83    158.39 o
  -7 -11  14       76.76      147.30     73.85 o
  -6 -11  14        1.04      -60.29     60.29 o
  -5 -11  14       64.65       91.16     50.63 o
  -4 -11  14       11.95      -94.35     98.58 o
  -3 -11  14      148.58      161.47     64.92 o
  -2 -11  14      257.15      213.37     58.39 o
  -1 -11  14      152.52       84.06     59.78 o
   0 -11  14      537.31      605.11     62.56 o
   1 -11  14       60.17       22.56     45.45 o
   2 -11  14       10.95       12.89     75.45 o
   3 -11  14      141.50      169.75     53.58 o
   4 -11  14        3.11       -2.89     40.93 o
   5 -11  14      126.86       62.88     79.60 o
   6 -11  14      223.31      174.21     63.27 o
  -8 -10  14        6.12       24.08     47.99 o
  -7 -10  14      159.98      221.92     58.72 o
  -6 -10  14       16.37       68.35     66.83 o
  -5 -10  14      929.64     1086.91     92.66 o
  -4 -10  14       73.60      107.36     48.35 o
  -3 -10  14     1045.09     1173.11     94.05 o
  -2 -10  14      394.62      428.31     63.50 o
  -1 -10  14       36.81      -31.21     37.46 o
   0 -10  14       55.32        7.53     27.31 o
   1 -10  14      501.26      459.16     47.79 o
   2 -10  14       59.13      157.49     48.21 o
   3 -10  14      959.11     1098.17    171.47 o
   4 -10  14        6.47      113.96     46.04 o
   5 -10  14       40.83       53.80     44.34 o
   6 -10  14        1.24      -53.60     53.60 o
  -9  -9  14       37.86        6.71     48.79 o
  -8  -9  14       29.51       -2.58     56.79 o
  -7  -9  14       59.32       97.21     51.18 o
  -6  -9  14        9.99       -6.86     42.01 o
  -5  -9  14      448.38      341.68     59.34 o
  -4  -9  14      255.12      216.24     44.42 o
  -3  -9  14        3.99       17.90     34.81 o
  -2  -9  14      541.95      539.14     54.70 o
  -1  -9  14      350.17      359.28     62.66 o
   0  -9  14     1177.38     1231.03    125.69 o
   1  -9  14      272.72      218.00     43.64 o
   2  -9  14      263.91      273.08     71.78 o
   3  -9  14       45.71        9.25     50.09 o
   4  -9  14       66.07       34.45     56.15 o
   5  -9  14      206.89      219.17     77.20 o
   6  -9  14      338.79      370.38     95.39 o
   7  -9  14       33.08      -13.54     52.32 o
 -10  -8  14        4.84       33.30    102.72 o
  -9  -8  14      101.36       48.81     51.38 o
  -8  -8  14      128.74      112.34     43.57 o
  -7  -8  14       65.57       93.81     39.86 o
  -6  -8  14      112.80      131.35     40.32 o
  -5  -8  14       20.79       -8.47     34.78 o
  -4  -8  14        5.99       33.78     31.34 o
  -3  -8  14      442.63      490.00     51.52 o
  -2  -8  14      402.19      413.22     48.25 o
  -1  -8  14        9.27        1.55     40.83 o
   0  -8  14      284.69      252.87     58.10 o
   1  -8  14       14.72        3.20     30.57 o
   2  -8  14      221.08      146.75     60.61 o
   3  -8  14       27.59      -16.59     36.69 o
   4  -8  14       10.01        4.79     50.72 o
   5  -8  14       55.54       33.82     54.55 o
   6  -8  14        5.35      -31.58     54.87 o
   7  -8  14      406.30      374.53     96.66 o
 -10  -7  14        4.45      -22.81     45.45 o
  -9  -7  14      784.50      976.84     99.95 o
  -8  -7  14      440.60      449.47     56.69 o
  -7  -7  14      160.67       93.13     59.77 o
  -6  -7  14      150.87      193.19     57.33 o
  -5  -7  14      494.50      491.44     52.74 o
  -4  -7  14      294.52      352.85     44.21 o
  -3  -7  14      188.61      260.93     39.14 o
  -2  -7  14       20.24       30.35     27.74 o
  -1  -7  14       95.07      131.47     43.75 o
   0  -7  14     1054.19     1083.81     66.38 o
   1  -7  14      144.74       76.49     41.67 o
   2  -7  14      764.47      672.49     91.24 o
   3  -7  14      192.20      136.22     56.15 o
   4  -7  14       47.10       90.92     55.83 o
   5  -7  14      209.45      254.90     77.20 o
   6  -7  14       79.77      101.45     67.31 o
   7  -7  14       60.67      150.58     73.69 o
 -11  -6  14       79.63      -29.67     66.68 o
 -10  -6  14       82.39      -25.57     46.21 o
  -9  -6  14      296.30      282.86     48.90 o
  -8  -6  14       82.90      131.22     40.84 o
  -7  -6  14        1.05      -29.45     29.45 o
  -6  -6  14        0.94        2.17     28.16 o
  -5  -6  14        2.02      -33.55     33.55 o
  -4  -6  14      178.47      149.03     34.62 o
  -3  -6  14      834.91      746.51     53.95 o
  -2  -6  14      126.76      111.02     40.38 o
  -1  -6  14       11.41       22.89     35.97 o
   0  -6  14     1881.80     1948.80     94.50 o
   1  -6  14      317.68      303.51     51.23 o
   2  -6  14      345.90      353.16     55.09 o
   3  -6  14        1.04      -35.09     35.09 o
   4  -6  14      797.54      702.16     96.66 o
   5  -6  14      664.10      797.87    111.98 o
   6  -6  14       22.93       26.48     51.68 o
   7  -6  14       33.44      -23.29     53.91 o
 -11  -5  14      187.89      201.62     86.77 o
 -10  -5  14       39.11       12.76     45.12 o
  -9  -5  14      353.34      335.83     48.85 o
  -8  -5  14      138.87      154.00     52.06 o
  -7  -5  14      511.28      590.71     53.63 o
  -6  -5  14      152.05      185.45     59.76 o
  -5  -5  14      623.45      597.08     49.56 o
  -4  -5  14       29.75       60.32     28.59 o
  -3  -5  14       26.95       42.19     19.13 o
  -2  -5  14      815.24      825.88     38.02 o
  -1  -5  14       20.47       23.14     17.65 o
   0  -5  14      187.09      136.03     32.70 o
   1  -5  14      307.11      314.64     70.93 o
   2  -5  14      175.66      193.15     43.18 o
   3  -5  14      784.73      807.44     96.98 o
   4  -5  14        6.66      -29.67     38.60 o
   5  -5  14       63.17       22.33     51.04 o
   6  -5  14       14.82       44.98     56.15 o
   7  -5  14        1.54      106.55     66.99 o
 -11  -4  14       58.09       32.73     44.36 o
 -10  -4  14      166.87      120.20     48.03 o
  -9  -4  14      896.87      840.97     65.23 o
  -8  -4  14        1.45      -19.18     27.43 o
  -7  -4  14       72.91       75.48     30.17 o
  -6  -4  14        8.56       -4.83     25.56 o
  -5  -4  14     1645.76     1660.08     50.89 o
  -4  -4  14      835.72      846.60     33.93 o
  -3  -4  14       85.97       55.88     19.81 o
  -2  -4  14        4.78      -11.15     14.30 o
  -1  -4  14       45.32       19.32     15.07 o
   0  -4  14        2.06       -3.10     15.15 o
   1  -4  14     1331.85     1322.23     51.52 o
   2  -4  14      588.44      583.09     52.28 o
   3  -4  14       95.19       29.67     45.30 o
   4  -4  14      542.00      584.76     90.28 o
   5  -4  14      743.74      786.70    110.38 o
   6  -4  14        0.91       38.60     47.85 o
   7  -4  14       84.04      146.75     67.63 o
 -12  -3  14      206.23      210.68     59.98 o
 -11  -3  14      152.81      209.63     54.81 o
 -10  -3  14        7.78      -24.19     36.19 o
  -9  -3  14       85.68      105.40     35.40 o
  -8  -3  14        8.64        6.35     27.85 o
  -7  -3  14     2210.58     2516.23    118.25 o
  -6  -3  14     1338.86     1484.66     48.13 o
  -5  -3  14     1073.61     1109.79     51.53 o
  -4  -3  14        0.90       -3.26     15.75 o
  -3  -3  14      519.39      476.14     35.48 o
  -2  -3  14      789.89      928.25     45.10 o
  -1  -3  14      792.32      823.17     42.96 o
   0  -3  14       71.17       72.05     16.74 o
   1  -3  14      573.96      562.63     28.96 o
   2  -3  14       41.87       33.96     22.00 o
   3  -3  14      605.78      722.90     90.60 o
   4  -3  14      312.89      252.98     66.99 o
   5  -3  14      318.63      356.34     80.39 o
   6  -3  14      685.77      562.43    104.00 o
   7  -3  14      134.77      167.17     72.74 o
 -12  -2  14      199.23      218.98     56.73 o
 -11  -2  14        0.22      -30.50     35.14 o
 -10  -2  14       66.42       45.15     40.02 o
  -9  -2  14      133.29      112.52     33.33 o
  -8  -2  14      625.43      634.60    106.53 o
  -7  -2  14      325.35      317.02     27.60 o
  -6  -2  14        1.80       36.71     15.31 o
  -5  -2  14       46.07       17.69     23.02 o
  -4  -2  14     1166.25     1196.40     47.77 o
  -3  -2  14       86.03       59.33     21.25 o
  -2  -2  14      113.96      135.01     30.74 o
  -1  -2  14       46.90       29.69     22.42 o
   0  -2  14      285.13      247.20     27.84 o
   1  -2  14       70.63       97.34     24.22 o
   2  -2  14       20.55       30.80     20.93 o
   3  -2  14       46.89       -7.34     41.79 o
   4  -2  14      439.26      533.08     85.50 o
   5  -2  14        4.96        2.55     46.26 o
   6  -2  14       10.88       38.60     58.06 o
 -12  -1  14       15.60       60.78     45.56 o
 -11  -1  14       93.85      108.41     44.78 o
 -10  -1  14       24.06       -0.86     34.05 o
  -9  -1  14      147.10      170.91     34.52 o
  -8  -1  14      696.62      727.82     38.45 o
  -7  -1  14      134.83      162.46     19.30 o
  -6  -1  14       74.37       25.71     22.94 o
  -5  -1  14      186.00      187.21     31.77 o
  -4  -1  14      816.10      832.31     38.26 o
  -3  -1  14     1082.52     1159.57     85.86 o
  -2  -1  14        4.31        5.16     17.61 o
  -1  -1  14       77.82      111.31     20.18 o
   0  -1  14     2905.47     2981.07     77.22 o
   1  -1  14      531.23      488.36     48.03 o
   2  -1  14       12.72       45.19     25.31 o
   3  -1  14       18.33       -0.99     24.68 o
   4  -1  14      231.92      443.12     78.16 o
   5  -1  14      125.66       41.47     53.91 o
   6  -1  14     1106.78     1301.60    148.66 o
 -12   0  14        3.78        9.18     40.15 o
 -11   0  14      467.35      509.50     62.31 o
 -10   0  14      447.79      398.72    110.54 o
  -9   0  14       12.29       -4.30     22.72 o
  -8   0  14      207.14      172.33     25.17 o
  -7   0  14       72.14       67.45     26.96 o
  -6   0  14      553.61      545.14     41.18 o
  -5   0  14      322.95      381.37     30.86 o
  -4   0  14      247.99      290.29     33.92 o
  -3   0  14       53.71       87.23     45.94 o
  -2   0  14     1477.42     1542.10    130.96 o
  -1   0  14      103.02      166.75     60.58 o
   0   0  14      154.17      260.41     26.28 o
   1   0  14       84.19       41.49     21.61 o
   2   0  14       63.56       73.08     26.57 o
   3   0  14      380.95      397.74     58.18 o
   4   0  14      254.65      176.42     64.44 o
   5   0  14      107.54      106.87     64.44 o
   6   0  14        1.26       41.15     60.29 o
 -12   1  14       92.94       72.02     43.65 o
 -11   1  14        0.56       -3.02     34.31 o
 -10   1  14      128.98      135.01     37.46 o
  -9   1  14      491.95      526.05     31.26 o
  -8   1  14       11.23       13.92     23.92 o
  -7   1  14        1.83       31.31     23.38 o
  -6   1  14       89.96       68.49     30.30 o
  -5   1  14       49.27       40.29     26.49 o
  -4   1  14      796.50      800.05     87.23 o
  -3   1  14     1827.86     1808.20    181.20 o
  -2   1  14      169.46      132.07     75.61 o
  -1   1  14       67.71       30.63     23.98 o
   0   1  14      737.10      667.19     36.50 o
   1   1  14      755.34      737.73     44.39 o
   2   1  14       89.13       69.18     26.99 o
   3   1  14      387.85      468.83     76.88 o
   4   1  14       11.46       34.77     49.77 o
   5   1  14        5.67       57.42     59.98 o
 -12   2  14       17.86       62.68     41.13 o
 -11   2  14     1027.02     1068.48     76.18 o
 -10   2  14      168.38      226.44     35.73 o
  -9   2  14      255.50      311.37     59.93 o
  -8   2  14       64.29       72.48     23.46 o
  -7   2  14       52.74       28.44     20.29 o
  -6   2  14      126.12       73.58     22.38 o
  -5   2  14      421.51      340.51     65.28 o
  -4   2  14      552.62      661.43     86.06 o
  -3   2  14      166.03      143.75     53.68 o
  -2   2  14      406.52      289.67     93.15 o
  -1   2  14      228.74      178.53     34.61 o
   0   2  14       52.01       96.22     21.69 o
   1   2  14      703.56      635.28     42.67 o
   2   2  14       69.69       41.39     56.23 o
   3   2  14        7.01        0.64     42.43 o
   4   2  14        1.59      -34.14     44.34 o
   5   2  14        1.50      -52.96     52.96 o
 -12   3  14       36.41       42.60     70.18 o
 -11   3  14       84.12       63.42     31.81 o
 -10   3  14       98.67       81.64     28.96 o
  -9   3  14       38.68       39.21     33.44 o
  -8   3  14      825.02      917.70     47.65 o
  -7   3  14       46.10       45.52     20.72 o
  -6   3  14     2065.17     2094.11     65.49 o
  -5   3  14        6.28      -40.00     40.00 o
  -4   3  14       10.46       62.28     48.60 o
  -3   3  14      335.48      394.85     70.25 o
  -2   3  14      225.35      248.27     64.13 o
  -1   3  14     1149.14     1116.55     60.61 o
   0   3  14      810.00      904.33     61.33 o
   1   3  14      105.53      104.76     27.84 o
   2   3  14      217.12      258.41     60.61 o
   3   3  14      294.44      290.31     70.82 o
   4   3  14       12.40       -0.32     55.83 o
 -12   4  14       25.28       81.35     70.18 o
 -11   4  14       42.02       39.79     26.52 o
 -10   4  14       78.46       76.61     45.89 o
  -9   4  14      243.22      263.22     43.24 o
  -8   4  14     1104.82     1152.56     62.17 o
  -7   4  14       15.84      -12.33     18.11 o
  -6   4  14        1.75       31.40     17.16 o
  -5   4  14      106.63      141.04     56.87 o
  -4   4  14      392.58      475.37     79.50 o
  -3   4  14      499.87      530.45     82.10 o
  -2   4  14      118.62       43.85     53.74 o
  -1   4  14       23.24       -5.78     24.68 o
   0   4  14        7.36       15.76     27.62 o
   1   4  14      210.70      230.03     54.55 o
   2   4  14      108.40       18.50     49.45 o
   3   4  14       53.54       34.45     52.96 o
 -11   5  14        3.30      -45.62     45.62 o
 -10   5  14      296.93      312.07     60.35 o
  -9   5  14      116.69      135.30     48.66 o
  -8   5  14       18.15       14.57     22.94 o
  -7   5  14       45.29       14.16     21.12 o
  -6   5  14      963.22     1011.39     65.60 o
  -5   5  14        9.31      -25.22     43.97 o
  -4   5  14       59.50       85.70    105.12 o
  -3   5  14        0.35       72.44     52.77 o
  -2   5  14       37.61       23.77     31.53 o
  -1   5  14      921.20      911.50     74.41 o
   0   5  14      156.34      132.44     34.24 o
   1   5  14       25.88      -46.58     46.58 o
   2   5  14       73.83       74.97     58.06 o
 -11   6  14       25.04       60.61     55.19 o
 -10   6  14      104.91      118.68     58.38 o
  -9   6  14       58.80       45.34     37.22 o
  -8   6  14      556.44      650.04     46.98 o
  -7   6  14       14.03       26.19     22.42 o
  -6   6  14       66.67      110.10     28.84 o
  -5   6  14       86.30       99.34     30.68 o
  -4   6  14       65.84       71.38     27.15 o
  -3   6  14      123.70       87.54     33.94 o
  -2   6  14       90.93      139.29     36.87 o
  -1   6  14        7.67      -26.18     26.18 o
   0   6  14      114.71       64.26     33.31 o
   1   6  14       10.56       88.59     46.14 o
 -10   7  14        6.73      -37.33     49.13 o
  -9   7  14        0.00      -30.41     37.49 o
  -8   7  14        0.37        9.89     33.45 o
  -7   7  14       55.92       90.66     27.21 o
  -6   7  14      420.94      462.19     47.73 o
  -5   7  14       56.15        0.25     31.75 o
  -4   7  14      308.05      393.05     72.86 o
  -3   7  14      148.96      184.39     42.39 o
  -2   7  14        4.48       33.17     58.12 o
  -1   7  14        3.23        0.86     30.77 o
   0   7  14      149.21       91.79     68.59 o
  -9   8  14       20.08       78.48     53.91 o
  -8   8  14      278.90      369.45     54.40 o
  -7   8  14      118.61       97.02     32.35 o
  -6   8  14      486.82      479.68     59.33 o
  -5   8  14      648.36      739.93     68.36 o
  -4   8  14        1.04       47.69     37.13 o
  -3   8  14      136.61      121.43     43.11 o
  -2   8  14      151.31      104.00     80.71 o
  -1   8  14        1.27       93.52     46.68 o
  -6   9  14        0.75       87.73     66.68 o
  -5   9  14        5.52        7.66     64.44 o
  -4   9  14      121.22      158.87     82.95 o
  -2 -14  15       27.07       38.28     85.18 o
  -1 -14  15      156.60      156.30     62.45 o
   0 -14  15      162.71      248.53    175.78 o
   1 -14  15       13.14       -3.05     89.33 o
   2 -14  15      563.71      535.31    133.03 o
  -5 -13  15      221.21      212.15     93.47 o
  -4 -13  15       20.99      -67.95     67.95 o
  -3 -13  15       12.49        5.22     47.00 o
  -2 -13  15       24.38      -59.02     78.16 o
  -1 -13  15        2.75      -43.28     43.28 o
   0 -13  15      724.39      696.33     88.08 o
   1 -13  15      273.50      116.71    115.33 o
   2 -13  15       38.65       59.43     54.80 o
   3 -13  15        5.01       37.73     70.98 o
  -6 -12  15       23.12       79.80     75.29 o
  -5 -12  15       26.79       97.72     52.13 o
  -4 -12  15        2.16       18.62     51.18 o
  -3 -12  15        7.71      -45.30     45.30 o
  -2 -12  15       78.05       23.45     52.07 o
  -1 -12  15        5.09      -36.46     36.46 o
   0 -12  15        1.07       27.85     63.82 o
   1 -12  15        3.16       63.29     59.02 o
   2 -12  15        7.44       12.40     47.65 o
   3 -12  15      712.59      512.39     81.99 o
   4 -12  15      210.84      335.85     68.43 o
  -7 -11  15        7.28       23.00     51.93 o
  -6 -11  15      158.71      110.60     50.87 o
  -5 -11  15        1.25      -13.18     45.05 o
  -4 -11  15       56.90       15.85     46.64 o
  -3 -11  15        5.18      -34.48     37.89 o
  -2 -11  15      364.29      427.75     63.70 o
  -1 -11  15      168.02       75.54     50.51 o
   0 -11  15       55.20       53.73     38.46 o
   1 -11  15       51.29       67.10     46.15 o
   2 -11  15      120.08      192.18     56.33 o
   3 -11  15      189.68      167.36     55.71 o
   4 -11  15      246.33      406.68    118.36 o
   5 -11  15       10.14       89.56     52.71 o
  -8 -10  15       77.93       45.93     50.75 o
  -7 -10  15       24.38       97.48     50.82 o
  -6 -10  15      190.40       95.83     51.88 o
  -5 -10  15       12.43        1.21     44.49 o
  -4 -10  15     1112.03     1026.99     77.91 o
  -3 -10  15      275.63      224.71     46.86 o
  -2 -10  15        6.75       39.39     36.27 o
  -1 -10  15        4.11      -41.28     41.28 o
   0 -10  15       41.85        0.53     34.09 o
   1 -10  15      135.29      207.39     51.75 o
   2 -10  15      421.04      409.28    112.29 o
   3 -10  15      282.56      108.47     62.53 o
   4 -10  15       15.04       74.01     59.02 o
   5 -10  15      164.24       71.14     67.63 o
   6 -10  15       83.43       49.77     64.76 o
  -9  -9  15        2.43       -3.23     71.30 o
  -8  -9  15        4.18      -43.01     43.01 o
  -7  -9  15       72.48      -30.94     59.34 o
  -6  -9  15      512.01      721.48     68.29 o
  -5  -9  15        2.31        8.01     34.02 o
  -4  -9  15        0.42      -30.76     30.76 o
  -3  -9  15       37.45       39.93     46.46 o
  -2  -9  15       87.30       71.10     36.04 o
  -1  -9  15      387.70      291.78     62.32 o
   0  -9  15       41.15       36.17     43.13 o
   1  -9  15      519.76      588.80     59.13 o
   2  -9  15       53.35       66.99     57.42 o
   3  -9  15       18.21      -41.47     41.47 o
   4  -9  15      108.01       85.50     58.70 o
   5  -9  15        3.31       46.26     62.53 o
   6  -9  15        0.52       32.86     60.61 o
  -9  -8  15       58.11       83.26     72.42 o
  -8  -8  15      313.97      248.45     61.80 o
  -7  -8  15        0.68       12.71     35.73 o
  -6  -8  15       34.80       -2.93     32.21 o
  -5  -8  15        5.01      -15.32     29.99 o
  -4  -8  15     1257.70     1458.66     96.20 o
  -3  -8  15      544.22      594.45     55.78 o
  -2  -8  15       23.64        8.29     29.84 o
  -1  -8  15        7.68      -26.06     26.06 o
   0  -8  15      945.73      939.34     66.14 o
   1  -8  15      858.93      839.04     63.40 o
   2  -8  15        0.03      -36.05     42.43 o
   3  -8  15      146.82      114.21     57.10 o
   4  -8  15        5.71      -38.60     44.66 o
   5  -8  15       26.69      -46.26     48.49 o
   6  -8  15      179.71      348.37     88.37 o
 -10  -7  15      133.74       67.63     70.50 o
  -9  -7  15       33.81      -12.91     45.03 o
  -8  -7  15      152.84      124.47     59.94 o
  -7  -7  15      109.42      119.48     39.13 o
  -6  -7  15        7.23       38.83     33.71 o
  -5  -7  15       37.65       -5.45     31.23 o
  -4  -7  15        8.61        1.22     29.79 o
  -3  -7  15        7.49       18.11     29.41 o
  -2  -7  15      718.19      693.25     54.96 o
  -1  -7  15      292.76      237.01     40.90 o
   0  -7  15     1590.60     1540.73    101.77 o
   1  -7  15      775.72      875.23     80.88 o
   2  -7  15       23.37      -12.76     44.66 o
   3  -7  15       17.02       65.72     48.49 o
   4  -7  15        0.23      -25.84     44.98 o
   5  -7  15      142.12      115.17     61.89 o
   6  -7  15      380.42      292.86     80.39 o
 -11  -6  15       67.24      -39.56     66.36 o
 -10  -6  15      302.95      287.44    124.90 o
  -9  -6  15      207.92      216.84     58.00 o
  -8  -6  15        3.31      -32.74     32.74 o
  -7  -6  15      762.94      782.61     77.39 o
  -6  -6  15      124.89      106.67     34.37 o
  -5  -6  15        3.34       39.62     28.73 o
  -4  -6  15      484.39      508.03     47.51 o
  -3  -6  15      380.85      415.36     42.77 o
  -2  -6  15      966.37      903.04     57.54 o
  -1  -6  15      301.42      340.05     40.61 o
   0  -6  15        1.02      -21.70     25.41 o
   1  -6  15      454.95      411.82     45.23 o
   2  -6  15      142.70      123.78     54.23 o
   3  -6  15      813.15      749.38    100.81 o
   4  -6  15      203.83      122.82     61.57 o
   5  -6  15       12.80       50.41     58.70 o
   6  -6  15        0.42       51.68     54.55 o
 -11  -5  15       73.95       42.20     53.75 o
 -10  -5  15      211.33      198.57     46.45 o
  -9  -5  15       65.37       82.99     44.83 o
  -8  -5  15      343.76      392.39     48.46 o
  -7  -5  15      348.63      380.90     45.97 o
  -6  -5  15      165.63      155.85     52.75 o
  -5  -5  15       26.60       19.50     24.71 o
  -4  -5  15      358.38      334.69     34.50 o
  -3  -5  15      620.45      569.53     39.69 o
  -2  -5  15      814.95      794.08     35.50 o
  -1  -5  15      100.25      103.24     21.81 o
   0  -5  15      124.62      117.25     22.62 o
   1  -5  15     1317.87     1354.42    132.23 o
   2  -5  15      106.99       95.39     47.85 o
   3  -5  15       56.90       80.07     53.91 o
   4  -5  15      139.64      175.14     67.31 o
   5  -5  15       38.92      -13.40     51.04 o
   6  -5  15      100.75      178.01     73.37 o
 -11  -4  15      361.68      307.95    146.27 o
 -10  -4  15      165.04      215.91     45.11 o
  -9  -4  15      212.45      229.86     58.54 o
  -8  -4  15       14.45      -27.30     27.30 o
  -7  -4  15       17.45       15.38     34.42 o
  -6  -4  15      507.67      512.93     40.58 o
  -5  -4  15      584.54      615.87     35.65 o
  -4  -4  15        0.02       -4.21     15.24 o
  -3  -4  15      589.74      567.73     26.02 o
  -2  -4  15       16.29       34.48     19.49 o
  -1  -4  15       21.80       31.86     17.52 o
   0  -4  15       11.30        9.81     15.55 o
   1  -4  15       25.99       -9.12     17.93 o
   2  -4  15      343.87      448.81     58.32 o
   3  -4  15      726.11      826.90    100.17 o
   4  -4  15       13.44       18.82     44.34 o
   5  -4  15      170.90      151.85     63.17 o
   6  -4  15       57.34       40.52     60.61 o
 -12  -3  15       50.78       40.52     75.61 o
 -11  -3  15       82.28       53.20     44.53 o
 -10  -3  15      115.09       99.70     67.63 o
  -9  -3  15        7.08       -6.73     28.79 o
  -8  -3  15     2200.50     2398.27     84.12 o
  -7  -3  15      572.31      600.36     91.03 o
  -6  -3  15       79.99      123.20     20.14 o
  -5  -3  15     1404.38     1417.34     59.51 o
  -4  -3  15        7.92       37.15     24.13 o
  -3  -3  15      647.12      594.92     39.09 o
  -2  -3  15      899.92      875.60     55.50 o
  -1  -3  15       92.83      110.24     24.25 o
   0  -3  15      458.56      508.61     39.78 o
   1  -3  15      919.22      928.27     37.99 o
   2  -3  15      112.27      127.00     26.69 o
   3  -3  15      215.76      171.63     55.51 o
   4  -3  15        3.43       17.55     45.62 o
   5  -3  15       80.55      194.28     70.50 o
   6  -3  15      142.94      196.83     71.46 o
 -12  -2  15      131.75      108.16     49.73 o
 -11  -2  15       43.50      -11.20     37.77 o
 -10  -2  15      107.67       73.58     38.22 o
  -9  -2  15      123.38      101.62     32.69 o
  -8  -2  15      132.18       52.99     27.24 o
  -7  -2  15       11.56       -2.27     16.52 o
  -6  -2  15      194.44      190.73     30.89 o
  -5  -2  15      323.43      285.68     32.51 o
  -4  -2  15      881.89      842.30     43.10 o
  -3  -2  15      429.79      410.86     31.30 o
  -2  -2  15      187.51      163.38     27.46 o
  -1  -2  15       82.44       52.52     20.31 o
   0  -2  15       50.76       61.69     22.00 o
   1  -2  15       48.77       46.01     23.60 o
   2  -2  15      505.77      512.66     33.56 o
   3  -2  15      586.93      617.12     52.98 o
   4  -2  15      356.49      358.90     79.44 o
   5  -2  15      456.45      570.73    100.49 o
   6  -2  15      798.77      839.98    122.82 o
 -12  -1  15        0.42       11.14     40.32 o
 -11  -1  15       92.91       54.73     64.44 o
 -10  -1  15       25.24       56.88     34.94 o
  -9  -1  15      158.72      172.91     51.81 o
  -8  -1  15      675.85      774.95     33.42 o
  -7  -1  15        5.00      -26.15     26.15 o
  -6  -1  15      734.90      733.87     42.61 o
  -5  -1  15      595.29      626.06     37.59 o
  -4  -1  15        2.57       16.71     18.73 o
  -3  -1  15      179.11      181.76     31.83 o
  -2  -1  15      609.98      592.06     35.36 o
  -1  -1  15      814.28      808.11     36.97 o
   0  -1  15       97.47       57.35     21.03 o
   1  -1  15        2.58       16.29     22.50 o
   2  -1  15      155.22      158.60     40.54 o
   3  -1  15        1.38      -31.73     32.54 o
   4  -1  15      975.26      949.72    110.38 o
   5  -1  15      161.29      248.20     78.80 o
 -12   0  15        3.30       -1.01     42.15 o
 -11   0  15      166.81      148.75     44.14 o
 -10   0  15       92.68       30.98     68.27 o
  -9   0  15      217.62      236.56     32.59 o
  -8   0  15      243.64      222.95     35.99 o
  -7   0  15       45.82       35.78     30.94 o
  -6   0  15      132.10      162.04     24.68 o
  -5   0  15       54.17       37.99     21.59 o
  -4   0  15      799.56      793.43     70.34 o
  -3   0  15     3578.86     3153.19    206.41 o
  -2   0  15      144.87      138.14     75.93 o
  -1   0  15     1377.97     1492.94     44.57 o
   0   0  15        0.78       58.74     20.04 o
   1   0  15      121.90       95.31     25.83 o
   2   0  15      339.40      402.63    111.36 o
   3   0  15       21.49        4.15     43.07 o
   4   0  15       98.91       55.98     34.45 o
   5   0  15       24.43      -29.67     54.23 o
 -12   1  15        5.60      -27.29     39.40 o
 -11   1  15      311.85      297.54     47.07 o
 -10   1  15       53.50       80.66     32.55 o
  -9   1  15        1.37       10.62     27.33 o
  -8   1  15        0.21       12.15     22.06 o
  -7   1  15        0.51       -0.89     30.39 o
  -6   1  15      188.43      211.57     27.27 o
  -5   1  15     1628.45     1718.69    125.07 o
  -4   1  15        0.89      -33.18     43.71 o
  -3   1  15      306.22      282.33     87.73 o
  -2   1  15      431.20      376.12    105.28 o
  -1   1  15      225.74      210.79     32.87 o
   0   1  15       56.42       37.31     25.33 o
   1   1  15      162.12      185.39     29.71 o
   2   1  15      129.75      153.57     37.14 o
   3   1  15       20.26       -7.66     42.11 o
   4   1  15       33.75      110.70     57.74 o
 -12   2  15       77.27       99.60     64.12 o
 -11   2  15       58.62       48.48     30.76 o
 -10   2  15      277.70      280.53     59.96 o
  -9   2  15      190.62      190.58     56.08 o
  -8   2  15        6.37       16.88     22.53 o
  -7   2  15       57.22       87.14     27.44 o
  -6   2  15       34.72       27.47     50.01 o
  -5   2  15      100.33       96.70     50.58 o
  -4   2  15      184.87      240.79     60.81 o
  -3   2  15      297.74      484.27    108.15 o
  -2   2  15       94.18      127.93     82.31 o
  -1   2  15      457.67      355.07    108.79 o
   0   2  15      155.59      150.90     25.50 o
   1   2  15      122.90      136.82     28.45 o
   2   2  15        0.08      -12.30     47.06 o
   3   2  15      107.34      -16.59     47.21 o
   4   2  15      213.62      178.01     70.82 o
 -11   3  15        0.82       24.20     45.30 o
 -10   3  15        4.18      -16.69     40.63 o
  -9   3  15       16.26       53.37     33.45 o
  -8   3  15      352.54      420.17     34.70 o
  -7   3  15       70.67       81.81     27.04 o
  -6   3  15        0.73      -29.49     46.10 o
  -5   3  15        4.11      -11.39     43.15 o
  -4   3  15        6.54        4.01     39.32 o
  -3   3  15      108.71       67.04     47.59 o
  -2   3  15      261.49      256.17     99.21 o
  -1   3  15      588.80      586.24     57.98 o
   0   3  15        5.65       12.79     22.57 o
   1   3  15      811.59      740.83     62.18 o
   2   3  15      127.36      102.09     52.32 o
   3   3  15       17.52        6.06     53.91 o
 -11   4  15        1.20      -37.33     51.68 o
 -10   4  15      723.82      792.34     81.56 o
  -9   4  15      266.64      345.62     47.27 o
  -8   4  15        2.42      -21.48     21.48 o
  -7   4  15       20.87       22.77     23.71 o
  -6   4  15       55.35       14.43    117.40 o
  -5   4  15       74.70       46.63     73.85 o
  -4   4  15       58.30       72.54    102.09 o
  -3   4  15      225.03      215.25    126.17 o
  -2   4  15        2.43      -10.34     50.58 o
  -1   4  15      729.05      656.49     68.32 o
   0   4  15      195.45      140.65     64.92 o
   1   4  15       27.62       42.18     36.75 o
   2   4  15       33.13       -6.06     51.68 o
 -11   5  15       29.68       -4.47     53.91 o
 -10   5  15       26.15       57.42     51.04 o
  -9   5  15        0.82       31.12     36.95 o
  -8   5  15      904.44      902.00     48.07 o
  -7   5  15      339.22      356.05     38.58 o
  -6   5  15      475.67      603.88    133.19 o
  -5   5  15      149.91       35.27     55.96 o
  -4   5  15      146.80      142.82     63.49 o
  -3   5  15      224.82      249.68     73.54 o
  -2   5  15      132.17       82.26     31.40 o
  -1   5  15       41.07       51.73     83.26 o
   0   5  15       74.77       60.06     31.54 o
   1   5  15       59.27       38.51     50.56 o
 -10   6  15      267.46      346.77     75.61 o
  -9   6  15        3.37      -29.83     34.01 o
  -8   6  15      145.87      147.03     33.30 o
  -7   6  15        6.79       10.78     27.28 o
  -6   6  15        1.16      -23.67     23.67 o
  -5   6  15      618.96      615.07    136.54 o
  -4   6  15       26.44       69.82     37.21 o
  -3   6  15      624.54      497.35    126.33 o
  -2   6  15       38.11       30.12     38.77 o
  -1   6  15      206.08      261.51     50.44 o
   0   6  15       37.69      -39.15     39.15 o
  -9   7  15       67.01       71.22     43.11 o
  -8   7  15      126.60      103.18     43.33 o
  -7   7  15      575.76      586.94     61.85 o
  -6   7  15       52.07       50.72     34.29 o
  -5   7  15      663.28      710.36     60.00 o
  -4   7  15      110.16      135.58     39.70 o
  -3   7  15       75.69        7.05     45.03 o
  -2   7  15       12.20       -4.91     43.53 o
  -1   7  15        5.83      -24.76     43.60 o
  -7   8  15       50.18       18.14     60.14 o
  -6   8  15       20.92       55.53     41.49 o
  -5   8  15        4.34       -1.45     38.66 o
  -4   8  15       99.32      113.84     45.98 o
  -4 -13  16       25.01       51.39     76.88 o
  -3 -13  16       76.93       31.03     56.70 o
  -2 -13  16      145.50       60.61     91.56 o
  -1 -13  16      436.43      612.22     87.10 o
   0 -13  16       31.12      -30.87    113.89 o
   1 -13  16      194.05      247.24     64.98 o
   2 -13  16       33.40      -48.60     52.96 o
  -5 -12  16        1.11       38.84     48.47 o
  -4 -12  16      144.53      109.21     64.12 o
  -3 -12  16       17.59       -3.34     56.15 o
  -2 -12  16       71.70       65.72     93.47 o
  -1 -12  16       52.51       64.28     47.35 o
   0 -12  16       84.81       64.38     51.68 o
   1 -12  16      309.66      199.49     58.75 o
   2 -12  16      504.56      637.13     84.28 o
   3 -12  16      154.60      192.78    102.72 o
  -7 -11  16       94.62      239.81     61.61 o
  -6 -11  16      198.47      267.68    149.62 o
  -5 -11  16       49.87      130.48     66.36 o
  -4 -11  16      719.11      777.45    119.95 o
  -3 -11  16      134.02      148.66     68.59 o
  -2 -11  16        4.83       -5.45     39.57 o
  -1 -11  16       38.68      -37.16     37.16 o
   0 -11  16        9.78       38.64     47.89 o
   1 -11  16      404.02      274.23    134.63 o
   2 -11  16      106.30        3.19     57.74 o
   3 -11  16       13.19       70.18     60.61 o
   4 -11  16      110.39      154.72     75.29 o
  -8 -10  16        1.08       20.88     51.66 o
  -7 -10  16      124.61      210.87     83.26 o
  -6 -10  16      124.02      132.39     67.95 o
  -5 -10  16      593.85      488.58     73.66 o
  -4 -10  16      119.76      241.08     75.40 o
  -3 -10  16      128.28      113.88     40.47 o
  -2 -10  16      107.06       90.67     41.03 o
  -1 -10  16       15.49      -16.41     32.73 o
   0 -10  16      178.67      125.69     41.86 o
   1 -10  16      187.36      167.04     51.51 o
   2 -10  16      154.61      294.50     59.45 o
   3 -10  16       15.33       30.63     54.87 o
   4 -10  16      429.85      339.12     88.37 o
   5 -10  16       45.82      198.75     79.75 o
  -8  -9  16      236.15      213.74     81.99 o
  -7  -9  16      105.21       93.74     63.33 o
  -6  -9  16       11.63      -40.81     40.81 o
  -5  -9  16      228.50      235.07     47.13 o
  -4  -9  16      193.81       97.69     52.43 o
  -3  -9  16      188.08      171.88     41.46 o
  -2  -9  16       95.63       71.14     36.90 o
  -1  -9  16       20.68        5.69     35.00 o
   0  -9  16      219.76      135.08     41.15 o
   1  -9  16      566.55      587.00     97.62 o
   2  -9  16       39.99       66.94     43.25 o
   3  -9  16        7.05       34.45     52.96 o
   4  -9  16        1.05       -6.70     56.79 o
   5  -9  16      107.58       80.39     63.80 o
  -9  -8  16        0.71      -44.19     44.19 o
  -8  -8  16       17.33       37.01     47.60 o
  -7  -8  16        3.04      -31.61     31.61 o
  -6  -8  16      173.24      153.11     42.11 o
  -5  -8  16      457.37      433.33     51.11 o
  -4  -8  16       22.56       -3.53     30.99 o
  -3  -8  16      104.80       96.56     41.83 o
  -2  -8  16      409.79      409.26     49.39 o
  -1  -8  16       65.35       47.37     34.24 o
   0  -8  16       22.33       -8.62     33.54 o
   1  -8  16       37.59      -18.44     32.35 o
   2  -8  16        0.81       -2.23     44.02 o
   3  -8  16       18.11       32.54     50.09 o
   4  -8  16      227.25      232.25     71.14 o
   5  -8  16       54.82        0.96     54.87 o
 -10  -7  16       25.53        5.54     80.71 o
  -9  -7  16        5.00      -21.39     44.62 o
  -8  -7  16      107.70      100.34     42.07 o
  -7  -7  16       27.17       18.12     37.13 o
  -6  -7  16      775.11      791.69     63.02 o
  -5  -7  16        1.07       54.20     32.03 o
  -4  -7  16       71.58       50.71     48.43 o
  -3  -7  16     1861.83     1906.99     78.85 o
  -2  -7  16        8.45       20.89     29.39 o
  -1  -7  16     1436.53     1527.92     94.24 o
   0  -7  16      989.70      846.48     91.24 o
   1  -7  16      224.33      276.02     42.92 o
   2  -7  16       18.75       40.52     47.53 o
   3  -7  16        5.35       -7.66     47.85 o
   4  -7  16       50.63       78.48     55.51 o
   5  -7  16      106.04       75.93     56.47 o
 -10  -6  16      358.78      267.77     62.09 o
  -9  -6  16       38.68       13.92     76.56 o
  -8  -6  16      793.75      852.87     68.19 o
  -7  -6  16       44.06       68.49     33.62 o
  -6  -6  16       56.44       55.80     30.32 o
  -5  -6  16     1318.88     1362.56     94.29 o
  -4  -6  16      192.15      171.78     34.49 o
  -3  -6  16      448.64      477.11     44.90 o
  -2  -6  16     1833.39     1815.21     72.21 o
  -1  -6  16       69.82       28.63     27.70 o
   0  -6  16        7.68      -19.86     31.98 o
   1  -6  16      221.75      220.93     39.31 o
   2  -6  16      291.45      372.61     74.65 o
   3  -6  16       87.25        2.87     50.72 o
   4  -6  16       26.90       13.40     54.55 o
   5  -6  16       53.17      -35.41     46.58 o
 -11  -5  16      171.14      112.60     54.13 o
 -10  -5  16      400.24      441.83     66.22 o
  -9  -5  16       38.08       38.51     33.24 o
  -8  -5  16        8.09       -8.54     31.85 o
  -7  -5  16       35.71      -16.01     29.26 o
  -6  -5  16      318.06      420.64     45.05 o
  -5  -5  16        4.48        8.21     22.82 o
  -4  -5  16       36.32       -1.55     17.55 o
  -3  -5  16        0.53       -9.81     16.69 o
  -2  -5  16      444.28      441.95     31.91 o
  -1  -5  16      102.04       93.96     20.36 o
   0  -5  16      315.15      335.87     30.56 o
   1  -5  16      186.24      203.15     37.39 o
   2  -5  16      510.51      564.35     81.67 o
   3  -5  16      140.56      201.94     63.80 o
   4  -5  16        7.69       13.40     50.41 o
   5  -5  16        0.49      -10.21     50.41 o
 -11  -4  16        0.84      -40.49     40.49 o
 -10  -4  16       59.68       64.96     39.30 o
  -9  -4  16       84.48       51.29     34.54 o
  -8  -4  16      284.29      219.21     39.89 o
  -7  -4  16        1.93       -9.13     26.69 o
  -6  -4  16        6.78        1.54     18.87 o
  -5  -4  16       81.43       84.38     17.85 o
  -4  -4  16      170.77      215.21     36.43 o
  -3  -4  16       33.97      -22.65     22.82 o
  -2  -4  16        3.91       23.56     28.09 o
  -1  -4  16       25.60       62.59     25.72 o
   0  -4  16       59.15       69.50     25.70 o
   1  -4  16      943.62     1041.61     68.66 o
   2  -4  16      506.68      537.23     79.75 o
   3  -4  16        0.85      -40.20     40.20 o
   4  -4  16      337.96      340.07     79.75 o
   5  -4  16      157.79       89.01     61.57 o
 -11  -3  16        6.77        3.93     41.49 o
 -10  -3  16      182.40      110.72     39.84 o
  -9  -3  16      123.07      104.26     33.62 o
  -8  -3  16       41.91       69.96     33.44 o
  -7  -3  16       28.00       31.46     19.47 o
  -6  -3  16      244.14      297.61     51.99 o
  -5  -3  16       39.99       47.78     27.23 o
  -4  -3  16       29.51       36.63     28.67 o
  -3  -3  16      336.71      295.17     31.55 o
  -2  -3  16       21.41       16.22     21.74 o
  -1  -3  16      367.49      368.44     32.83 o
   0  -3  16      313.96      306.36     35.82 o
   1  -3  16      599.50      579.89     50.43 o
   2  -3  16     1121.62     1105.49     47.80 o
   3  -3  16       42.05      124.42     52.32 o
   4  -3  16       72.05      100.81     59.34 o
   5  -3  16        4.87       85.50     65.40 o
 -11  -2  16        1.88      -12.36     38.50 o
 -10  -2  16      317.46      296.31     49.16 o
  -9  -2  16       82.99       82.78     29.62 o
  -8  -2  16      288.34      306.74     32.24 o
  -7  -2  16       11.59       -2.01     29.31 o
  -6  -2  16      109.04       92.94     28.17 o
  -5  -2  16      829.11      834.90     53.82 o
  -4  -2  16      819.65      744.80     41.04 o
  -3  -2  16       48.70       62.30     27.50 o
  -2  -2  16      139.86      123.64     23.11 o
  -1  -2  16      403.68      454.85     33.61 o
   0  -2  16      493.06      463.40     36.76 o
   1  -2  16       71.25       26.48     24.44 o
   2  -2  16      180.66      126.96     57.60 o
   3  -2  16       62.86       35.82     29.03 o
   4  -2  16      179.93      190.45     67.95 o
   5  -2  16        8.53       26.48     59.02 o
 -11  -1  16        4.57      -13.05     37.00 o
 -10  -1  16      209.66      252.02     42.43 o
  -9  -1  16      321.22      368.77     38.17 o
  -8  -1  16      430.31      452.48     50.62 o
  -7  -1  16     1254.42     1378.20     67.96 o
  -6  -1  16        1.30        3.57     23.11 o
  -5  -1  16      178.42      181.32     26.38 o
  -4  -1  16      219.31      221.77     24.65 o
  -3  -1  16      187.32      220.24     32.43 o
  -2  -1  16      457.03      497.48     69.89 o
  -1  -1  16       23.09       32.28     19.01 o
   0  -1  16       13.53       23.35     28.59 o
   1  -1  16        3.87       10.86     23.33 o
   2  -1  16      300.30      328.31     43.16 o
   3  -1  16       12.14       34.77     46.90 o
   4  -1  16        1.86      -28.38     28.38 o
 -11   0  16        0.40       33.07     33.34 o
 -10   0  16      175.14      167.10     33.00 o
  -9   0  16       56.90       54.65     32.75 o
  -8   0  16      192.13      207.25     35.95 o
  -7   0  16       39.80       92.98     30.44 o
  -6   0  16       12.13       13.16     21.10 o
  -5   0  16      976.27     1046.95     66.70 o
  -4   0  16      269.57      232.25     81.99 o
  -3   0  16      364.35      258.72     86.45 o
  -2   0  16      193.00       51.04     69.87 o
  -1   0  16      140.94      116.14     20.74 o
   0   0  16       15.27       47.15     21.55 o
   1   0  16      279.50      312.69     71.19 o
   2   0  16       37.10       56.24     41.00 o
   3   0  16      296.61      318.06     73.37 o
   4   0  16      682.46      818.92    110.70 o
 -11   1  16        0.26       -9.89     56.47 o
 -10   1  16      250.48      241.98     60.45 o
  -9   1  16       14.83      -28.18     28.18 o
  -8   1  16        4.30       -4.45     32.03 o
  -7   1  16     1115.04     1250.66     72.46 o
  -6   1  16      243.89      237.05     63.53 o
  -5   1  16      787.63      665.16    118.36 o
  -4   1  16      943.49     1209.40    157.28 o
  -3   1  16      245.20      197.47     94.43 o
  -2   1  16      249.81      325.40     96.66 o
  -1   1  16      352.50      371.72     35.06 o
   0   1  16      512.91      487.34     39.51 o
   1   1  16       69.70       70.80     27.04 o
   2   1  16        0.38      -28.16     30.32 o
   3   1  16       94.61      224.27     63.80 o
 -11   2  16       18.11      -51.68     51.68 o
 -10   2  16       37.24      -44.90     64.76 o
  -9   2  16       24.66        7.95     28.96 o
  -8   2  16       48.53       34.59     23.45 o
  -7   2  16       77.03       69.37     21.89 o
  -6   2  16       43.15      -13.98     47.14 o
  -5   2  16       80.89      151.60     52.89 o
  -4   2  16       92.24      108.98     53.28 o
  -3   2  16      789.77      793.72    147.71 o
  -2   2  16      241.99      274.99    103.36 o
  -1   2  16        8.92       29.35     83.90 o
   0   2  16       77.44       26.60     43.87 o
   1   2  16        3.66       35.98     28.99 o
   2   2  16        8.87       30.63     37.79 o
   3   2  16       23.63       -7.34     52.32 o
 -11   3  16       33.86       80.39     62.53 o
 -10   3  16       21.65       22.91     35.94 o
  -9   3  16       32.57      -28.69     30.81 o
  -8   3  16      444.93      437.04     48.62 o
  -7   3  16      108.61      156.15     29.40 o
  -6   3  16       29.17       37.06     49.73 o
  -5   3  16      499.37      489.15    172.43 o
  -4   3  16        4.21      -17.93     48.51 o
  -3   3  16      107.88       64.12     76.56 o
  -2   3  16      428.47      570.73    133.67 o
  -1   3  16      150.11      109.10     81.03 o
   0   3  16      494.48      429.40     75.29 o
   1   3  16       21.98       28.45     35.41 o
   2   3  16      173.39      129.84     63.48 o
 -10   4  16        4.94      -18.79     39.72 o
  -9   4  16      237.16      281.85     79.75 o
  -8   4  16      526.92      524.48     45.31 o
  -7   4  16       70.16      103.62     33.13 o
  -6   4  16      235.86      145.21     91.88 o
  -5   4  16       11.97        2.88     58.38 o
  -4   4  16      222.10       90.49     57.94 o
  -3   4  16      469.11      571.09     90.30 o
  -1   4  16       10.66      116.12     52.32 o
   0   4  16      187.11      262.87     69.87 o
   1   4  16       31.98      -45.30     47.21 o
 -10   5  16      157.08      126.01     45.74 o
  -9   5  16      200.70      243.63     47.52 o
[truncated: 34,402 more chars]
